# Supplementary material for: Methyl 5-bromo-2-hy­droxy­benzoate
Source: Acta Crystallogr Sect E Struct Rep Online. 2012 Apr 21;68(Pt 5):o1467. doi: 10.1107/S1600536812016297 (PMC3344579; doi:10.1107/S1600536812016297)
Supplement: Supplementary file 1 [file e-68-o1467-sup1.cif]

##############################################################################
#                                                                            #
# This CIF contains the data in a paper accepted for publication in          #
# Acta Crystallographica Section E. It conforms to the requirements of       #
# Notes for Authors for Acta Crystallographica Section E, and has been       #
# peer reviewed under the auspices of the IUCr Commission on Journals.       #
#                                                                            #
# Full details of the Crystallographic Information File format               #
# are given in the paper "The Crystallographic Information File (CIF):       #
# a New Standard Archive File for Crystallography" by S. R. Hall, F. H.      #
# Allen and I. D. Brown [Acta Cryst. (1991), A47, 655-685].                  #
#                                                                            #
# The current version of the core CIF dictionary is obtainable from          #
# ftp://ftp.iucr.org/pub/cif_core.dic.                                       #
#                                                                            #
# Software is freely available for graphical display of the structure(s)     #
# in this CIF. For information consult the CIF software page                 #
# http://www.iucr.org/resources/cif/software.                                #
#                                                                            #
# This file may be used for bona fide research purposes within the           #
# scientific community so long as proper attribution is given to the journal # 
# article from which it was obtained.                                        #
#                                                                            #
##############################################################################
data_global
_audit_creation_method     'PLATON <TABLE ACC> option'
_journal_date_recd_electronic     2012-04-14
_journal_date_accepted     2012-04-14
_journal_name_full     'Acta Crystallographica, Section E'
_journal_year     2012
_journal_volume     68
_journal_issue      5
_journal_page_first     o1467
_journal_page_last     o1467
_journal_paper_category     QO
_journal_paper_doi     10.1107/S1600536812016297
_journal_coeditor_code     HB6740
_publ_contact_author_name
;
Mehmet Akkurt
;
_publ_contact_author_address
; Department of Physics,
  Faculty of Sciences,
  Erciyes University,
  38039 Kayseri,
  Turkey
;
_publ_contact_author_email     'akkurt@erciyes.edu.tr, gmustafa884@yahoo.com'
_publ_contact_author_fax     '+90-352-4374933'
_publ_contact_author_phone     '+90-352-2076666 extra 33106'
_publ_section_title
;
Methyl 5-bromo-2-hydroxybenzoate
;
loop_
    _publ_author_name
    _publ_author_footnote
    _publ_author_address
    'Ghulam Mustafa' .
;
Department of Chemistry,
GC University,
Lahore 54000
Pakistan
;
    'Islam Ullah Khan' .
;
Department of Chemistry,
GC University,
Lahore 54000
Pakistan
;
    'Muhammad Zar Ashiq' .
;
National Center of Excellence in Physical Chemistry,
University of Peshawar,
Peshawar 25000,
Pakistan
;
    'Mehmet Akkurt' .
;
  Department of Physics,
  Faculty of Sciences,
  Erciyes University,
  38039 Kayseri,
  Turkey
;
data_I
_chemical_name_systematic
;
Methyl 5-bromo-2-hydroxybenzoate
;
_chemical_name_common     ?
_chemical_formula_moiety     'C8 H7 Br O3'
_chemical_formula_sum     'C8 H7 Br O3'
_chemical_formula_structural     ?
_chemical_formula_iupac     'C8 H7 Br O3'
_chemical_formula_weight     231.04
_chemical_melting_point     ?
_symmetry_cell_setting     monoclinic
_symmetry_space_group_name_H-M     'P 21'
_symmetry_space_group_name_Hall     'P 2yb'
loop_
    _symmetry_equiv_pos_site_id
    _symmetry_equiv_pos_as_xyz
    1 x,y,z
    2 -x,1/2+y,-z
_cell_length_a     3.9829(8)
_cell_length_b     9.0950(19)
_cell_length_c     12.122(3)
_cell_angle_alpha     90
_cell_angle_beta     95.162(9)
_cell_angle_gamma     90
_cell_volume     437.33(17)
_cell_formula_units_Z     2
_cell_measurement_reflns_used     1516
_cell_measurement_theta_min     2.80
_cell_measurement_theta_max     24.18
_cell_measurement_temperature     296(2)
_cell_special_details
;
;
_exptl_crystal_description     Needle
_exptl_crystal_colour     'Yellow--brown'
_exptl_crystal_size_max     0.34
_exptl_crystal_size_mid     0.28
_exptl_crystal_size_min     0.23
_exptl_crystal_size_rad     ?
_exptl_crystal_density_diffrn     1.755
_exptl_crystal_density_meas     ?
_exptl_crystal_density_method     'Not Measured'
_exptl_crystal_F_000     228
_exptl_absorpt_coefficient_mu     4.662
_exptl_absorpt_correction_type     multi-scan
_exptl_absorpt_process_details     '(SADABS; Bruker, 2005)'
_exptl_absorpt_correction_T_min     0.228
_exptl_absorpt_correction_T_max     0.342
_exptl_special_details
;
;
_diffrn_ambient_temperature     296(2)
_diffrn_radiation_type     'MoK\a'
_diffrn_radiation_wavelength     0.71073
_diffrn_radiation_source     'sealed tube'
_diffrn_radiation_monochromator     'graphite'
_diffrn_measurement_device_type     'Bruker APEXII CCD'
_diffrn_measurement_method     '\f and \w scans'
_diffrn_detector_area_resol_mean     ?
_diffrn_reflns_number     3242
_diffrn_reflns_av_R_equivalents     0.0566
_diffrn_reflns_av_sigmaI/netI     0.0821
_diffrn_reflns_theta_min     3.37
_diffrn_reflns_theta_max     26.50
_diffrn_reflns_theta_full     26.50
_diffrn_measured_fraction_theta_max     0.987
_diffrn_measured_fraction_theta_full     0.987
_diffrn_reflns_limit_h_min     -4
_diffrn_reflns_limit_h_max     4
_diffrn_reflns_limit_k_min     -11
_diffrn_reflns_limit_k_max     11
_diffrn_reflns_limit_l_min     -15
_diffrn_reflns_limit_l_max     15
_diffrn_reflns_reduction_process
;
;
_diffrn_standards_number     0
_diffrn_standards_interval_count     ?
_diffrn_standards_decay_%     ?
_refine_special_details
;
Refinement on <i>F</i>^2^ for ALL reflections except those flagged by the user
for potential systematic errors. Weighted <i>R</i>-factors <i>wR</i> and all
goodnesses of fit <i>S</i> are based on <i>F</i>^2^, conventional
<i>R</i>-factors <i>R</i> are based on <i>F</i>, with <i>F</i> set to zero for
negative <i>F</i>^2^. The observed criterion of <i>F</i>^2^ > \s(<i>F</i>^2^)
is used only for calculating -<i>R</i>-factor-obs <i>etc</i>. and is not
relevant to the choice of reflections for refinement. <i>R</i>-factors based
on <i>F</i>^2^ are statistically about twice as large as those based on
<i>F</i>, and <i>R</i>-factors based on ALL data will be even larger.
;
_reflns_number_total     1644
_reflns_number_gt     1186
_reflns_threshold_expression     I>2\s(I)
_refine_ls_structure_factor_coef     Fsqd
_refine_ls_matrix_type     full
_refine_ls_R_factor_all     0.0879
_refine_ls_R_factor_gt     0.0584
_refine_ls_wR_factor_gt     0.1270
_refine_ls_wR_factor_ref     0.1423
_refine_ls_goodness_of_fit_ref     1.055
_refine_ls_restrained_S_all     1.054
_refine_ls_number_reflns     1644
_refine_ls_number_parameters     112
_refine_ls_number_restraints     1
_refine_ls_number_constraints     ?
_refine_ls_hydrogen_treatment     constr
_refine_ls_weighting_scheme     calc
_refine_ls_weighting_details
                 'calc w=1/[\s^2^(Fo^2^)+(0.0687P)^2^] where P=(Fo^2^+2Fc^2^)/3'
_atom_sites_solution_hydrogens     geom
_atom_sites_solution_primary     direct
_atom_sites_solution_secondary     difmap
_refine_ls_shift/su_max     0.000
_refine_ls_shift/su_mean     0.000
_refine_diff_density_max     1.314
_refine_diff_density_min     -0.716
_refine_ls_extinction_method     'none'
_refine_ls_abs_structure_details     'Flack (1983), 687 Freidel pairs'
_refine_ls_abs_structure_Flack     0.07(3)
loop_
    _atom_type_symbol
    _atom_type_description
    _atom_type_scat_dispersion_real
    _atom_type_scat_dispersion_imag
    _atom_type_scat_source
    C C 0.0033 0.0016 ' International Tables Vol C Tables 4.2.6.8 and 6.1.1.4'
    H H 0.0000 0.0000 ' International Tables Vol C Tables 4.2.6.8 and 6.1.1.4'
    Br Br -0.2901 2.4595
                        ' International Tables Vol C Tables 4.2.6.8 and 6.1.1.4'
    O O 0.0106 0.0060 ' International Tables Vol C Tables 4.2.6.8 and 6.1.1.4'
_computing_data_collection     'APEX2 (Bruker, 2007)'
_computing_cell_refinement     'SAINT (Bruker, 2007)'
_computing_data_reduction     'SAINT (Bruker, 2007)'
_computing_structure_solution     'SHELXS97 (Sheldrick, 2008)'
_computing_structure_refinement     'SHELXL97 (Sheldrick, 2008)'
_computing_molecular_graphics
                              'ORTEP-3 (Farrugia, 1997) and PLATON (Spek, 2009)'
_computing_publication_material
                                'WinGX (Farrugia, 1999) and PLATON (Spek, 2009)'
loop_
    _atom_site_type_symbol
    _atom_site_label
    _atom_site_fract_x
    _atom_site_fract_y
    _atom_site_fract_z
    _atom_site_U_iso_or_equiv
    _atom_site_thermal_displace_type
    _atom_site_calc_flag
    _atom_site_refinement_flags
    _atom_site_occupancy
    _atom_site_disorder_assembly
    _atom_site_disorder_group
    Br Br1 1.1035(2) 1.05024(13) 0.06707(7) 0.0606(3) Uani d . 1.000 . .
    O O1 0.663(2) 0.7888(8) 0.4895(6) 0.076(3) Uani d . 1.000 . .
    O O2 0.4780(15) 0.5536(9) 0.3653(4) 0.0601(18) Uani d . 1.000 . .
    O O3 0.6181(14) 0.5492(9) 0.1924(4) 0.0512(18) Uani d . 1.000 . .
    C C1 0.759(2) 0.8434(8) 0.3920(6) 0.035(3) Uani d . 1.000 . .
    C C2 0.901(2) 0.9860(8) 0.3906(7) 0.043(3) Uani d . 1.000 . .
    C C3 0.9992(16) 1.0454(12) 0.2961(6) 0.042(2) Uani d . 1.000 . .
    C C4 0.966(2) 0.9673(8) 0.1995(7) 0.039(3) Uani d . 1.000 . .
    C C5 0.8380(19) 0.8249(8) 0.1976(6) 0.037(3) Uani d . 1.000 . .
    C C6 0.736(2) 0.7643(7) 0.2943(6) 0.033(2) Uani d . 1.000 . .
    C C7 0.594(2) 0.6113(8) 0.2910(7) 0.039(3) Uani d . 1.000 . .
    C C8 0.478(3) 0.4012(8) 0.1801(8) 0.060(4) Uani d . 1.000 . .
    H H1 0.64600 0.85650 0.53340 0.1140 Uiso c R 1.000 . .
    H H2 0.92750 1.04020 0.45590 0.0520 Uiso c R 1.000 . .
    H H3 1.08960 1.13970 0.29710 0.0510 Uiso c R 1.000 . .
    H H5 0.82060 0.77090 0.13220 0.0440 Uiso c R 1.000 . .
    H H8A 0.59580 0.33700 0.23330 0.0910 Uiso c R 1.000 . .
    H H8B 0.50350 0.36590 0.10670 0.0910 Uiso c R 1.000 . .
    H H8C 0.24340 0.40340 0.19220 0.0910 Uiso c R 1.000 . .
loop_
    _atom_site_aniso_label
    _atom_site_aniso_U_11
    _atom_site_aniso_U_22
    _atom_site_aniso_U_33
    _atom_site_aniso_U_12
    _atom_site_aniso_U_13
    _atom_site_aniso_U_23
    Br1 0.0692(6) 0.0456(4) 0.0687(6) -0.0185(6) 0.0153(4) 0.0107(5)
    O1 0.105(6) 0.059(4) 0.066(4) 0.024(4) 0.019(4) 0.002(3)
    O2 0.096(4) 0.034(2) 0.054(3) -0.004(5) 0.027(3) 0.009(4)
    O3 0.070(4) 0.030(2) 0.055(3) -0.022(4) 0.014(2) -0.006(4)
    C1 0.035(5) 0.031(4) 0.038(4) 0.009(3) 0.001(3) 0.006(3)
    C2 0.051(5) 0.031(4) 0.047(5) 0.005(4) -0.001(4) -0.009(3)
    C3 0.040(4) 0.024(3) 0.061(5) -0.004(5) -0.003(3) 0.007(6)
    C4 0.035(4) 0.029(4) 0.052(5) 0.000(3) 0.003(4) 0.009(3)
    C5 0.039(5) 0.024(3) 0.046(5) -0.001(3) -0.001(3) -0.001(3)
    C6 0.031(4) 0.019(3) 0.049(5) 0.002(3) 0.001(3) 0.004(3)
    C7 0.039(5) 0.028(3) 0.050(5) 0.003(3) -0.003(4) 0.003(4)
    C8 0.078(7) 0.016(4) 0.087(7) -0.015(4) 0.008(5) -0.005(4)
_geom_special_details
;
Bond distances, angles <i>etc</i>. have been calculated using the rounded
fractional coordinates. All su's are estimated from the variances of the
(full) variance-covariance matrix. The cell e.s.d.'s are taken into account in
the estimation of distances, angles and torsion angles
;
loop_
    _geom_bond_atom_site_label_1
    _geom_bond_atom_site_label_2
    _geom_bond_site_symmetry_1
    _geom_bond_site_symmetry_2
    _geom_bond_distance
    _geom_bond_publ_flag
    Br1 C4 . . 1.899(8) no
    O1 C1 . . 1.368(10) no
    O2 C7 . . 1.173(10) no
    O3 C7 . . 1.333(10) no
    O3 C8 . . 1.460(11) no
    O1 H1 . . 0.8200 no
    C1 C6 . . 1.382(10) no
    C1 C2 . . 1.416(10) no
    C2 C3 . . 1.356(11) no
    C3 C4 . . 1.366(12) no
    C4 C5 . . 1.391(10) no
    C5 C6 . . 1.389(10) no
    C6 C7 . . 1.501(10) no
    C2 H2 . . 0.9300 no
    C3 H3 . . 0.9300 no
    C5 H5 . . 0.9300 no
    C8 H8A . . 0.9600 no
    C8 H8B . . 0.9600 no
    C8 H8C . . 0.9600 no
loop_
    _geom_angle_atom_site_label_1
    _geom_angle_atom_site_label_2
    _geom_angle_atom_site_label_3
    _geom_angle_site_symmetry_1
    _geom_angle_site_symmetry_2
    _geom_angle_site_symmetry_3
    _geom_angle
    _geom_angle_publ_flag
    C7 O3 C8 . . . 115.1(7) no
    C1 O1 H1 . . . 109.00 no
    O1 C1 C6 . . . 123.3(7) no
    C2 C1 C6 . . . 117.6(7) no
    O1 C1 C2 . . . 119.1(7) no
    C1 C2 C3 . . . 121.4(8) no
    C2 C3 C4 . . . 120.3(9) no
    Br1 C4 C5 . . . 119.3(6) no
    C3 C4 C5 . . . 120.4(8) no
    Br1 C4 C3 . . . 120.4(6) no
    C4 C5 C6 . . . 119.3(7) no
    C1 C6 C7 . . . 120.1(7) no
    C5 C6 C7 . . . 118.9(7) no
    C1 C6 C5 . . . 121.0(6) no
    O2 C7 C6 . . . 124.6(8) no
    O3 C7 C6 . . . 111.1(7) no
    O2 C7 O3 . . . 124.3(8) no
    C1 C2 H2 . . . 119.00 no
    C3 C2 H2 . . . 119.00 no
    C2 C3 H3 . . . 120.00 no
    C4 C3 H3 . . . 120.00 no
    C4 C5 H5 . . . 120.00 no
    C6 C5 H5 . . . 120.00 no
    O3 C8 H8A . . . 109.00 no
    O3 C8 H8B . . . 109.00 no
    O3 C8 H8C . . . 110.00 no
    H8A C8 H8B . . . 109.00 no
    H8A C8 H8C . . . 110.00 no
    H8B C8 H8C . . . 110.00 no
loop_
    _geom_torsion_atom_site_label_1
    _geom_torsion_atom_site_label_2
    _geom_torsion_atom_site_label_3
    _geom_torsion_atom_site_label_4
    _geom_torsion_site_symmetry_1
    _geom_torsion_site_symmetry_2
    _geom_torsion_site_symmetry_3
    _geom_torsion_site_symmetry_4
    _geom_torsion
    _geom_torsion_publ_flag
    C8 O3 C7 C6 . . . . -178.4(7) no
    C8 O3 C7 O2 . . . . 1.8(12) no
    C6 C1 C2 C3 . . . . 2.5(12) no
    O1 C1 C2 C3 . . . . -179.8(8) no
    C2 C1 C6 C5 . . . . -2.2(12) no
    C2 C1 C6 C7 . . . . 178.8(7) no
    O1 C1 C6 C5 . . . . -179.8(8) no
    O1 C1 C6 C7 . . . . 1.2(12) no
    C1 C2 C3 C4 . . . . -0.7(12) no
    C2 C3 C4 Br1 . . . . -180.0(6) no
    C2 C3 C4 C5 . . . . -1.4(12) no
    Br1 C4 C5 C6 . . . . -179.7(6) no
    C3 C4 C5 C6 . . . . 1.7(12) no
    C4 C5 C6 C7 . . . . 179.2(7) no
    C4 C5 C6 C1 . . . . 0.2(12) no
    C1 C6 C7 O2 . . . . 4.8(13) no
    C5 C6 C7 O3 . . . . 6.0(10) no
    C1 C6 C7 O3 . . . . -174.9(7) no
    C5 C6 C7 O2 . . . . -174.2(8) no
loop_
    _geom_hbond_atom_site_label_D
    _geom_hbond_atom_site_label_H
    _geom_hbond_atom_site_label_A
    _geom_hbond_site_symmetry_A
    _geom_hbond_distance_DH
    _geom_hbond_distance_HA
    _geom_hbond_distance_DA
    _geom_hbond_angle_DHA
    _geom_hbond_publ_flag
    O1 H1 O2 2_656 0.82 2.25 3.065(10) 170 yes
_iucr_refine_instructions_details
;
TITL PC-9 in P2(1)
CELL  0.71073   3.9829   9.0950  12.1222   90.000   95.162   90.000
ZERR     2.00   0.0008   0.0019   0.0025    0.000    0.009    0.000
LATT  -1
SYMM  - X, 1/2 + Y, - Z
SFAC  C    H    O    BR
UNIT  16   14   6    2
MERG   2
OMIT    -4.00  53.00
OMIT     0  -1   1
OMIT    -1   0  10
OMIT     0   1   1
OMIT     1   6   3
FMAP   2
PLAN    5
ACTA
BOND
LIST   4
L.S.   13
TWIN
WGHT    0.068700
BASF   0.07174
FVAR       0.87394
C1    1    0.759103    0.843412    0.392030    11.00000    0.03512    0.03108 =
         0.03808    0.00587    0.00116    0.00864
C2    1    0.901045    0.986043    0.390569    11.00000    0.05072    0.03118 =
         0.04714   -0.00870   -0.00083    0.00454
AFIX  43
H2    2    0.927479    1.040175    0.455860    11.00000   -1.20000
AFIX   0
C3    1    0.999195    1.045379    0.296123    11.00000    0.04002    0.02427 =
         0.06083    0.00728   -0.00324   -0.00421
AFIX  43
H3    2    1.089601    1.139698    0.297091    11.00000   -1.20000
AFIX   0
C4    1    0.966001    0.967321    0.199457    11.00000    0.03496    0.02948 =
         0.05186    0.00894    0.00336   -0.00006
C5    1    0.837961    0.824935    0.197634    11.00000    0.03868    0.02418 =
         0.04622   -0.00082   -0.00090   -0.00074
AFIX  43
H5    2    0.820561    0.770904    0.132235    11.00000   -1.20000
AFIX   0
C6    1    0.736457    0.764267    0.294264    11.00000    0.03127    0.01919 =
         0.04878    0.00376    0.00130    0.00190
C7    1    0.594064    0.611304    0.291002    11.00000    0.03872    0.02774 =
         0.04961    0.00301   -0.00338    0.00287
C8    1    0.478230    0.401227    0.180092    11.00000    0.07798    0.01630 =
         0.08713   -0.00528    0.00815   -0.01456
AFIX 137
H8A   2    0.595813    0.337040    0.233287    11.00000   -1.50000
H8B   2    0.503502    0.365851    0.106685    11.00000   -1.50000
H8C   2    0.243363    0.403428    0.192179    11.00000   -1.50000
AFIX   0
O1    3    0.662819    0.788809    0.489516    11.00000    0.10463    0.05936 =
         0.06576    0.00170    0.01928    0.02426
AFIX 147
H1    2    0.645954    0.856475    0.533378    11.00000   -1.50000
AFIX   0
O2    3    0.477973    0.553597    0.365306    11.00000    0.09571    0.03362 =
         0.05404    0.00905    0.02731   -0.00400
O3    3    0.618073    0.549196    0.192440    11.00000    0.07037    0.02960 =
         0.05499   -0.00647    0.01371   -0.02196
BR1   4    1.103464    1.050242    0.067074    11.00000    0.06917    0.04560 =
         0.06870    0.01075    0.01528   -0.01854
HKLF    4  1.0  1.00  0.00  0.00  0.00  1.00  0.00  0.00  0.00  1.00
REM  PC-9 in P2(1)
REM R1 =  0.0584 for   1186 Fo > 4sig(Fo)  and  0.0879 for all   1644 data
REM    112 parameters refined using      1 restraints
END
WGHT      0.0687      0.0000
REM Highest difference peak  1.314,  deepest hole -0.716,  1-sigma level  0.116
Q1    1   1.1222  1.0577  0.1472  11.00000  0.05    1.31
Q2    1   1.0579  1.0464 -0.0139  11.00000  0.05    1.18
Q3    1   0.9312  0.9966  0.0622  11.00000  0.05    0.53
Q4    1   1.3008  1.0975  0.0658  11.00000  0.05    0.48
Q5    1   1.0865  1.0463 -0.0830  11.00000  0.05    0.44
;
