# Supplementary material for: Methyl 5-bromo-2-hy­droxy­benzoate
Source: Acta Crystallogr Sect E Struct Rep Online. 2012 Apr 21;68(Pt 5):o1467. doi: 10.1107/S1600536812016297 (PMC3344579; doi:10.1107/S1600536812016297)
Supplement: Supplementary file 2 [file e-68-o1467-Isup2.hkl]

# 
# h,k,l, Fc-squared, Fo-squared, sigma(Fo-squared) and status flag 
# 
data_I
_shelx_title ' PC-9 in P2(1)' 
_shelx_refln_list_code          4 
_shelx_F_calc_maximum      106.07 
_exptl_crystal_F_000       228.00 
_reflns_d_resolution_high  0.7965 
 
loop_ 
 _symmetry_equiv_pos_as_xyz 
 'x, y, z' 
 '-x, y+1/2, -z' 
 
_cell_length_a     3.9829 
_cell_length_b     9.0950 
_cell_length_c    12.1222 
_cell_angle_alpha  90.000 
_cell_angle_beta   95.162 
_cell_angle_gamma  90.000 
 
_shelx_F_squared_multiplier     1.000 
 
loop_ 
 _refln_index_h 
 _refln_index_k 
 _refln_index_l 
 _refln_F_squared_calc 
 _refln_F_squared_meas 
 _refln_F_squared_sigma 
 _refln_observed_status 
   1  -5   0      594.14      680.11     49.29 o 
   2  -5   0      328.05      428.94     29.16 o 
   0  -4   0     6680.01     7381.89    507.84 o 
   2  -4   0       32.90       29.50      6.33 o 
   3  -4   0       11.16       25.05     12.78 o 
   4  -4   0       31.36       80.33     18.49 o 
   1  -3   0     1535.15     1782.44    113.57 o 
   2  -3   0      613.35      715.22     32.65 o 
   3  -3   0      376.53      402.77     31.54 o 
   4  -3   0        8.16       17.65     13.86 o 
   0  -2   0     5720.16     7255.52    329.21 o 
   1  -2   0     1713.86     2048.17    111.30 o 
   2  -2   0     1214.31     1278.63     43.31 o 
   3  -2   0       24.14       27.82      8.41 o 
   4  -2   0       82.25       94.32     13.71 o 
   1  -1   0     2767.49     2915.43    101.40 o 
   2  -1   0      350.02      362.20     18.75 o 
   3  -1   0      334.90      352.98     19.79 o 
   4  -1   0        7.47        0.92      8.97 o 
   2   0   0      323.67      346.26     25.96 o 
   3   0   0       25.34       15.43     11.27 o 
   4   0   0       26.72       40.56     10.02 o 
   1   1   0     3152.37     3167.29    255.54 o 
   2   1   0      351.67      335.04     26.11 o 
   3   1   0      321.40      309.32     27.96 o 
   4   1   0        7.11       16.07     16.41 o 
   0   2   0     5361.49     6878.36    329.37 o 
   1   2   0     1599.41     1942.59     71.14 o 
   2   2   0     1176.63     1187.53     84.25 o 
   3   2   0       16.32       20.31     11.15 o 
   4   2   0       88.28       94.25     18.50 o 
   1   3   0     1426.82     1698.48     60.14 o 
   2   3   0      634.85      653.50     36.75 o 
   3   3   0      437.90      427.23     30.86 o 
   0   4   0     6708.06     8045.70    438.99 o 
   1   4   0      622.87      745.89     26.45 o 
   2   4   0       34.42       19.31      4.43 o 
   3   4   0       19.83       36.42     11.50 o 
   1   5   0      684.09      744.42     24.98 o 
   2   5   0      334.76      379.35     13.43 o 
   3   5   0      255.01      276.73     18.02 o 
   4   5   0       40.38       83.25     17.36 o 
   0   6   0     1138.28     1287.66     61.03 o 
   1   6   0      163.75      141.42      8.37 o 
   2   6   0      183.62      173.90      8.95 o 
   3   6   0       52.30       72.44     11.30 o 
   4   6   0       13.86       13.72     37.74 o 
   1   7   0      276.46      273.46     12.19 o 
   2   7   0      471.38      501.59     24.39 o 
   3   7   0      108.35      121.47     14.14 o 
   0   8   0      601.40      585.28     30.79 o 
   1   8   0      149.76      138.37     10.96 o 
   2   8   0       53.13       63.61      8.95 o 
   3   8   0        9.68       15.47     12.41 o 
   1   9   0      102.06      114.32      9.42 o 
   2   9   0       83.98      111.59     13.09 o 
   3   9   0       42.34       47.61     16.41 o 
   0  10   0      241.42      220.01     18.42 o 
   1  10   0      105.70      111.57     10.62 o 
   2  10   0       22.14       20.13     11.58 o 
   1  11   0       32.95       27.68     10.07 o 
   1 -11   1       94.40       47.62     20.31 o 
   2  -8   1       55.96       44.96     16.14 o 
   2  -7   1      109.96      126.79     17.04 o 
  -4  -6   1       31.98       18.56     14.40 o 
   2  -6   1       73.04       83.43     14.19 o 
  -2  -5   1      347.65      403.06     30.28 o 
   1  -5   1     1652.92     2024.15    125.51 o 
   2  -5   1      358.74      317.23     26.84 o 
   3  -5   1       69.12       89.34     16.30 o 
   4  -5   1        1.55       37.80     19.49 o 
  -2  -4   1      421.17      439.41     27.58 o 
  -1  -4   1      947.40     1134.47     71.24 o 
   0  -4   1      525.77      578.88     30.40 o 
   1  -4   1     1412.95     1727.27    107.41 o 
   2  -4   1       75.33       84.03      6.67 o 
   3  -4   1      154.84      179.14     19.84 o 
   4  -4   1      121.13      125.64     22.18 o 
  -4  -3   1       16.63       35.91     12.26 o 
  -3  -3   1      351.68      435.66     31.54 o 
  -2  -3   1      361.52      456.71     18.91 o 
  -1  -3   1       29.08       38.65      4.34 o 
   0  -3   1      252.90      282.64     11.66 o 
   1  -3   1     3095.41     3747.93    112.04 o 
   2  -3   1     1256.72     1389.73     61.59 o 
   3  -3   1      311.59      319.48     26.33 o 
   4  -3   1       34.86       42.29     17.40 o 
  -4  -2   1       36.53       48.72     12.89 o 
  -3  -2   1       10.25        9.57      7.83 o 
  -2  -2   1      347.03      399.51     14.61 o 
  -1  -2   1     2562.23     3034.28    121.05 o 
   0  -2   1     3320.08     3830.89    144.45 o 
   1  -2   1      176.24      196.02      7.89 o 
   2  -2   1      605.53      611.10     30.79 o 
   3  -2   1        2.68        8.12      8.78 o 
   4  -2   1       35.03       47.07     13.53 o 
  -4  -1   1       25.96       38.10     10.49 o 
  -3  -1   1      312.72      359.92     20.00 o 
  -2  -1   1      805.62      798.55     36.10 o 
  -1  -1   1      951.33     1005.44     29.57 o 
   1  -1   1    11250.47    12119.57    591.19 o 
   2  -1   1     1410.47     1341.23     68.80 o 
   3  -1   1      299.34      282.15     18.22 o 
   4  -1   1       18.34       -0.63      9.75 o 
  -4   0   1       46.20       52.90      9.83 o 
  -3   0   1        8.40       -8.72     10.12 o 
  -2   0   1      746.63      706.50     48.69 o 
  -1   0   1      511.33      493.54     33.09 o 
   3   0   1      154.80      150.47     25.11 o 
   4   0   1       89.35       75.99     12.81 o 
  -4   1   1       27.38       44.90     16.85 o 
  -3   1   1      330.19      350.84     28.43 o 
  -2   1   1      774.79      723.32     40.98 o 
  -1   1   1      923.19      946.05     38.86 o 
   1   1   1    10861.72    10984.91    374.77 o 
   2   1   1     1570.99     1492.07     94.56 o 
   3   1   1      308.40      310.37     26.96 o 
   4   1   1       16.54       15.32     13.16 o 
  -4   2   1       33.04       63.26     16.89 o 
  -3   2   1       13.56       16.70      8.20 o 
  -2   2   1      387.04      399.79     22.44 o 
  -1   2   1     2670.11     3290.78    104.02 o 
   0   2   1     3267.63     3806.48    144.68 o 
   1   2   1      224.53      232.16      8.01 o 
   2   2   1      639.50      591.37     26.99 o 
   3   2   1        1.83        4.90     12.02 o 
   4   2   1       41.94       72.61     18.59 o 
  -3   3   1      356.52      401.71     31.36 o 
  -2   3   1      403.58      460.77     32.42 o 
  -1   3   1       47.00       38.97      3.96 o 
   0   3   1      255.47      297.15     10.18 o 
   1   3   1     3161.57     3772.25    110.22 o 
   2   3   1     1067.77     1212.10     52.37 o 
   3   3   1      276.69      306.22     18.18 o 
   4   3   1       32.93       54.31     18.99 o 
  -4   4   1       46.61      104.71     19.92 o 
  -3   4   1        6.80        2.33     14.72 o 
  -2   4   1      456.86      480.02     16.69 o 
  -1   4   1      959.03     1068.44     35.99 o 
   0   4   1      560.77      673.94     21.77 o 
   1   4   1     1399.00     1622.56     54.25 o 
   2   4   1       83.53       77.68      9.25 o 
   3   4   1      158.06      173.48     14.24 o 
  -4   5   1       31.04       37.17     21.50 o 
  -3   5   1      231.91      281.32     18.37 o 
  -2   5   1      391.37      408.14     15.55 o 
  -1   5   1      139.49      133.54      8.30 o 
   0   5   1      368.16      392.30     14.19 o 
   1   5   1     1611.48     1887.54     63.39 o 
   2   5   1      347.43      335.28     12.07 o 
   3   5   1       74.55       99.03     14.76 o 
  -4   6   1       32.75       29.02     43.06 o 
  -3   6   1       23.76       23.87     11.92 o 
  -2   6   1      256.66      250.86     14.70 o 
  -1   6   1      773.17      817.05     28.15 o 
   0   6   1      970.80     1014.38     34.33 o 
   1   6   1       73.41       80.20      6.36 o 
   2   6   1       87.78      100.50      7.01 o 
   3   6   1       79.90       98.50     12.44 o 
   4   6   1       48.50       54.48     30.07 o 
  -3   7   1       69.18       96.67     10.68 o 
  -2   7   1      182.78      197.62     10.05 o 
  -1   7   1       23.48       24.13      6.53 o 
   0   7   1        4.30        0.33      5.05 o 
   1   7   1      540.95      530.03     19.54 o 
   2   7   1       93.88      114.00      8.12 o 
   3   7   1      129.26      133.04     15.05 o 
  -3   8   1        7.38        5.13     12.57 o 
  -2   8   1       60.58       72.98     10.74 o 
  -1   8   1      414.73      432.39     17.25 o 
   0   8   1      328.21      287.17     13.04 o 
   1   8   1       84.20       93.04      7.94 o 
   2   8   1       55.92       57.29      8.79 o 
   3   8   1       83.71       88.52     13.75 o 
  -3   9   1       53.93       66.55     14.77 o 
  -2   9   1       27.15       27.51     10.77 o 
  -1   9   1        1.77       -6.93      7.66 o 
   0   9   1       82.64      102.36      9.73 o 
   1   9   1      201.21      197.54     14.84 o 
   2   9   1      100.80      118.46     14.88 o 
   3   9   1       20.32       23.84     13.61 o 
  -2  10   1       41.94       48.71     12.20 o 
  -1  10   1       84.04       84.86      9.75 o 
   0  10   1       81.37      109.80     12.19 o 
   1  10   1       69.61       66.80     12.12 o 
   2  10   1       18.87       25.02     11.63 o 
  -1  11   1       12.65       -5.27      9.80 o 
   0  11   1       18.08        9.61     10.05 o 
   1  11   1       99.79      102.67     12.56 o 
   0 -11   2       35.26        8.26     18.58 o 
   1 -11   2       24.02       -3.35     19.49 o 
   1 -10   2        1.88      -10.58     17.48 o 
  -3  -9   2      138.36      125.10     21.22 o 
   1  -9   2      148.73      132.33     20.33 o 
  -3  -8   2       19.59       -0.85     15.30 o 
   1  -8   2       20.59        7.59     14.21 o 
   2  -8   2       65.25       51.37     17.25 o 
   1  -7   2      444.58      393.12     34.04 o 
   2  -7   2      106.59       94.96     16.82 o 
  -4  -6   2        2.71       -7.31     14.05 o 
   1  -6   2      133.29      113.81     16.88 o 
   2  -6   2      249.59      230.36     23.87 o 
  -3  -5   2      374.27      422.48     29.72 o 
  -2  -5   2      173.52      227.33     20.05 o 
   1  -5   2      487.96      491.47     35.54 o 
   2  -5   2      439.74      480.82     24.85 o 
   3  -5   2       13.60       21.02     13.47 o 
   4  -5   2       25.35       31.95     17.57 o 
  -2  -4   2      803.45      724.78     58.50 o 
  -1  -4   2     1020.61     1258.71     81.44 o 
   0  -4   2      563.82      499.24     35.27 o 
   1  -4   2       88.85       86.40      6.75 o 
   2  -4   2      264.91      297.13     22.75 o 
   3  -4   2      133.11      153.13     18.83 o 
   4  -4   2       79.78       96.77     20.35 o 
  -4  -3   2       69.64       91.13     20.69 o 
  -3  -3   2      286.10      260.06     26.60 o 
  -2  -3   2      206.00      223.51     13.09 o 
  -1  -3   2       45.33       43.85      7.86 o 
   0  -3   2     1776.64     1956.76     64.65 o 
   1  -3   2      555.08      590.87     21.94 o 
   2  -3   2      947.15      933.66     37.55 o 
   3  -3   2       41.43       45.55     13.65 o 
   4  -3   2        6.89       19.85     16.43 o 
  -4  -2   2       11.83        7.44      8.71 o 
  -3  -2   2       19.87       33.99      7.81 o 
  -2  -2   2     1014.43     1091.23     32.92 o 
  -1  -2   2     2433.03     2867.53    107.15 o 
   0  -2   2      191.16      231.24      8.67 o 
   1  -2   2      426.52      421.35     17.94 o 
   2  -2   2     1104.50     1131.70     43.22 o 
   3  -2   2      640.87      570.20     30.83 o 
   4  -2   2       39.31       42.09     14.04 o 
  -4  -1   2       95.59      119.29     17.21 o 
  -3  -1   2      313.39      312.72     20.50 o 
  -2  -1   2      439.91      415.39     20.93 o 
  -1  -1   2      122.72      111.36      7.96 o 
   0  -1   2     1713.07     1615.02     45.33 o 
   1  -1   2     1114.53     1068.03     42.77 o 
   2  -1   2     1398.77     1355.29     96.78 o 
   3  -1   2        6.56        3.65     13.78 o 
   4  -1   2       16.32        3.48     10.40 o 
  -4   0   2        8.02        3.57      8.99 o 
  -3   0   2       17.80       27.15      6.39 o 
  -2   0   2      657.48      653.70     25.51 o 
  -1   0   2     3592.98     3449.75    130.16 o 
   0   0   2       18.17       10.45      1.55 o 
   1   0   2       32.74       30.14      2.74 o 
   2   0   2      784.49      680.07     51.27 o 
   3   0   2      199.64      187.35     15.93 o 
   4   0   2       87.40       97.03     17.98 o 
  -4   1   2       89.49      106.07     12.73 o 
  -3   1   2      313.70      296.50     25.29 o 
  -2   1   2      424.29      358.46     28.37 o 
  -1   1   2      100.03       87.15      4.61 o 
   0   1   2     1945.23     1783.14     49.53 o 
   1   1   2      932.30      848.36     31.33 o 
   2   1   2     1312.54     1261.27     89.06 o 
   3   1   2        8.48        3.93     12.51 o 
   4   1   2       12.43       16.39     13.82 o 
  -4   2   2       10.79       26.80     14.58 o 
  -3   2   2       25.48       48.30     10.89 o 
  -2   2   2     1035.08     1076.13     51.29 o 
  -1   2   2     2433.44     2842.49    165.37 o 
   0   2   2      230.89      275.56      8.73 o 
   1   2   2      427.73      402.04     11.66 o 
   2   2   2     1073.37     1045.26     42.04 o 
   3   2   2      644.37      559.60     42.87 o 
   4   2   2       38.03       40.74     19.42 o 
  -3   3   2      279.27      284.63     44.27 o 
  -2   3   2      230.98      206.56     19.27 o 
  -1   3   2       66.45       62.92      4.98 o 
   0   3   2     1813.50     1992.56     64.89 o 
   1   3   2      507.90      522.28     18.56 o 
   2   3   2     1030.40     1019.19     33.81 o 
   3   3   2       34.60       64.26      9.04 o 
   4   3   2        9.12       46.92     19.48 o 
  -4   4   2       28.14       72.24     17.83 o 
  -3   4   2       50.03       68.45      9.25 o 
  -2   4   2      742.54      858.76     32.33 o 
  -1   4   2     1119.23     1234.39     60.78 o 
   0   4   2      530.16      529.75     17.93 o 
   1   4   2       96.37       89.67      5.28 o 
   2   4   2      263.99      285.54     12.87 o 
   3   4   2      108.09      111.78     11.48 o 
  -4   5   2       57.79       99.85     19.70 o 
  -3   5   2      361.50      369.03     34.11 o 
  -2   5   2      177.13      219.03     17.43 o 
  -1   5   2       66.86       68.09      5.62 o 
   0   5   2      633.20      684.79     23.42 o 
   1   5   2      504.78      499.94     17.56 o 
   2   5   2      410.71      463.77     17.04 o 
   3   5   2       18.84       23.15      8.70 o 
  -4   6   2        4.22       -2.99     29.56 o 
  -3   6   2       32.80       48.82     13.39 o 
  -2   6   2      439.95      516.19     19.16 o 
  -1   6   2      845.05      877.15     30.06 o 
   0   6   2      182.28      173.85      8.72 o 
   1   6   2      129.70      119.53      7.59 o 
   2   6   2      244.67      228.76     10.75 o 
   3   6   2       95.34      104.58     12.35 o 
   4   6   2       30.25        6.38     17.32 o 
  -3   7   2      104.80      129.50     15.55 o 
  -2   7   2       76.89       87.10      9.37 o 
  -1   7   2       54.41       71.56      7.57 o 
   0   7   2      256.18      271.37     11.86 o 
   1   7   2      451.15      444.61     16.72 o 
   2   7   2      128.03      112.50      8.67 o 
   3   7   2        9.89       20.88     10.95 o 
  -3   8   2       19.62       24.81     10.68 o 
  -2   8   2      119.07      134.63     11.19 o 
  -1   8   2      139.39      118.70      8.79 o 
   0   8   2      124.27      114.11      8.76 o 
   1   8   2       17.55        9.24      6.47 o 
   2   8   2       70.87       76.08      9.52 o 
   3   8   2       31.11       28.18     19.22 o 
  -3   9   2      138.95      129.58     18.76 o 
  -2   9   2       77.84       97.83     12.49 o 
  -1   9   2        4.67       -3.48      7.82 o 
   0   9   2      176.06      168.08     11.31 o 
   1   9   2      154.70      158.64     11.37 o 
   2   9   2      106.66      110.81     18.91 o 
  -2  10   2      106.45      114.18     13.53 o 
  -1  10   2       61.18       66.19     11.64 o 
   0  10   2       23.38       20.08      8.89 o 
   1  10   2        2.43        7.29      8.51 o 
   2  10   2       24.64       29.43     11.74 o 
  -1  11   2       15.83       13.25     10.25 o 
   0  11   2       34.57       28.12     10.56 o 
   1  11   2       25.57       17.66     13.89 o 
   0 -11   3       26.95       12.01     19.14 o 
  -2 -10   3       96.15       84.61     19.45 o 
  -1 -10   3       58.93       15.64     16.76 o 
   0 -10   3       36.69       22.41     17.01 o 
   1 -10   3       23.53       -4.92     17.94 o 
  -2  -9   3       76.50       68.07     17.54 o 
  -1  -9   3       89.80       97.63     17.27 o 
   0  -9   3      102.86       98.36     17.32 o 
   1  -9   3      107.51       87.41     18.64 o 
  -3  -8   3       72.19       54.51     17.58 o 
  -2  -8   3      351.92      357.30     31.28 o 
  -1  -8   3      468.54      433.06     32.36 o 
   0  -8   3       10.46        6.36     13.01 o 
   1  -8   3       12.82        6.42     14.80 o 
   2  -8   3       66.08       34.90     17.73 o 
  -3  -7   3       53.32       56.07     15.37 o 
  -2  -7   3       46.28       41.61     12.50 o 
  -1  -7   3      303.50      319.30     24.71 o 
   0  -7   3      246.86      224.16     21.57 o 
   1  -7   3      189.62      127.82     21.56 o 
   2  -7   3      103.24       78.46     16.41 o 
  -4  -6   3       27.71        8.54     13.80 o 
  -3  -6   3      142.70      181.94     20.71 o 
  -2  -6   3      458.17      491.67     33.94 o 
  -1  -6   3      765.24      789.45     56.25 o 
   0  -6   3      138.03      130.23     16.33 o 
   1  -6   3        7.39       20.58     11.05 o 
   2  -6   3      118.35      108.57     15.26 o 
   3  -6   3       76.30       78.87     18.86 o 
   4  -6   3        7.27       13.05     19.49 o 
  -4  -5   3       34.18       32.07     12.05 o 
  -3  -5   3       26.29       50.58     11.38 o 
  -2  -5   3      231.13      256.46     15.53 o 
  -1  -5   3      473.63      522.54     34.90 o 
   0  -5   3     1039.47     1165.30     75.88 o 
   1  -5   3      554.12      548.20     27.51 o 
   2  -5   3      117.79      122.98     10.16 o 
   3  -5   3       16.03       29.43     15.44 o 
   4  -5   3        5.82       16.37     17.99 o 
  -2  -4   3     1114.71     1317.85     59.50 o 
  -1  -4   3     1209.55     1371.93     61.77 o 
   0  -4   3      191.06      212.63     16.72 o 
   1  -4   3      175.91      189.79      8.38 o 
   2  -4   3      118.51      121.19     10.24 o 
   3  -4   3      172.83      187.72     21.90 o 
   4  -4   3        0.91       20.23     17.51 o 
  -4  -3   3      179.03      184.39     25.69 o 
  -3  -3   3       93.77       97.17      8.59 o 
  -2  -3   3       94.04      107.18      6.87 o 
  -1  -3   3     1145.55     1387.52     57.95 o 
   0  -3   3     1372.56     1328.38     44.51 o 
   1  -3   3      762.45      753.27     25.76 o 
   2  -3   3      259.27      253.27     11.51 o 
   3  -3   3       60.76       46.38     13.95 o 
   4  -3   3       58.57       65.81     20.79 o 
  -4  -2   3        3.28        2.71     16.14 o 
  -3  -2   3      162.41      157.38     18.63 o 
  -2  -2   3      976.28      983.92     38.63 o 
  -1  -2   3     1322.93     1399.58     52.33 o 
   0  -2   3     1518.95     1306.66     41.15 o 
   1  -2   3      450.85      411.42     11.92 o 
   3  -2   3      321.12      275.12     19.26 o 
   4  -2   3       32.84       34.30     14.04 o 
  -4  -1   3      153.27      167.46     15.94 o 
  -3  -1   3      181.84      151.43     12.25 o 
  -2  -1   3      153.65      157.31     18.07 o 
  -1  -1   3      748.71      714.11     24.17 o 
   0  -1   3     3411.19     3069.99     82.64 o 
   1  -1   3     1194.07     1066.93     35.18 o 
   2  -1   3      174.02      168.50     18.64 o 
   3  -1   3        8.25        7.42     15.49 o 
   4  -1   3       51.29       32.25     13.93 o 
  -4   0   3       18.91       11.34      8.44 o 
  -3   0   3      281.57      349.09     27.90 o 
  -2   0   3      805.90      661.32     25.78 o 
  -1   0   3     2525.14     2612.44    120.24 o 
   0   0   3       21.17       25.74      2.49 o 
   1   0   3      175.05      162.96      7.47 o 
   2   0   3      261.71      247.17     22.46 o 
   3   0   3      313.40      301.69     20.80 o 
   4   0   3        3.61       -0.54     13.90 o 
  -4   1   3      157.32      174.25     14.14 o 
  -3   1   3      163.40      154.73     16.45 o 
  -2   1   3      159.90      142.64     16.28 o 
  -1   1   3      813.33      774.70     47.87 o 
   0   1   3     3396.26     3126.99    130.87 o 
   1   1   3     1143.57     1023.68     32.19 o 
   2   1   3      179.81      155.00     10.28 o 
   3   1   3        9.81       12.22     20.01 o 
   4   1   3       51.32       50.86     15.54 o 
  -2   2   3     1015.07     1033.85     47.41 o 
  -1   2   3     1355.30     1346.21     64.33 o 
   0   2   3     1601.31     1497.01     41.17 o 
   1   2   3      495.81      447.34     13.46 o 
   2   2   3       81.61       63.87      4.60 o 
   3   2   3      318.12      311.33     27.53 o 
   4   2   3       29.18       27.45     15.12 o 
  -3   3   3       89.88       91.48     10.09 o 
  -2   3   3       99.28       83.21      7.00 o 
  -1   3   3     1046.81     1158.02     47.61 o 
   0   3   3     1381.79     1379.44     44.68 o 
   1   3   3      792.03      769.93     25.41 o 
   2   3   3      260.94      249.37     11.70 o 
   3   3   3       59.91       48.52      8.28 o 
   4   3   3       61.16       65.18     21.04 o 
  -3   4   3      319.47      369.48     20.64 o 
  -2   4   3     1132.61     1230.41     60.32 o 
  -1   4   3     1201.66     1298.91     50.82 o 
   0   4   3      193.28      209.84      9.67 o 
   1   4   3      174.79      178.94      7.71 o 
   2   4   3      103.85      102.51      7.37 o 
   3   4   3      184.04      181.19     13.03 o 
  -4   5   3       31.03       47.86     17.20 o 
  -3   5   3       18.07       25.39      9.77 o 
  -2   5   3      259.28      272.54     13.05 o 
  -1   5   3      464.23      495.31     20.55 o 
   0   5   3     1062.98     1137.45     38.25 o 
   1   5   3      529.20      522.66     18.64 o 
   2   5   3      115.69      112.25      9.76 o 
   3   5   3       18.48       18.70      8.71 o 
  -4   6   3       23.41       20.11     27.84 o 
  -3   6   3      135.63      195.86     17.50 o 
  -2   6   3      426.44      454.70     17.65 o 
  -1   6   3      818.15      839.56     28.59 o 
   0   6   3      140.80      130.02      7.75 o 
   2   6   3      131.23      123.01      8.28 o 
   3   6   3       71.76       77.57     11.01 o 
   4   6   3        9.26       -0.79     17.80 o 
  -3   7   3       50.33       54.36     11.06 o 
  -2   7   3       47.97       51.10      7.26 o 
  -1   7   3      268.29      292.82     13.08 o 
   0   7   3      233.14      209.50     10.47 o 
   1   7   3      209.05      189.87      9.83 o 
   2   7   3      101.71       95.10      7.62 o 
   3   7   3       20.39       21.11     11.02 o 
  -3   8   3       80.65       89.89     11.88 o 
  -2   8   3      364.16      388.42     16.59 o 
  -1   8   3      430.23      408.61     16.80 o 
   0   8   3        5.24        6.48      6.37 o 
   1   8   3       19.75       19.12      6.44 o 
   2   8   3       65.76       77.17      9.05 o 
   3   8   3       51.16       50.95     12.76 o 
  -2   9   3       97.21      112.09     12.62 o 
  -1   9   3      105.65      118.41      9.39 o 
   0   9   3       99.42       98.47      9.83 o 
   1   9   3      101.45       89.00      8.64 o 
   2   9   3       32.99       41.75     10.62 o 
  -2  10   3       80.74       87.41     13.03 o 
  -1  10   3       59.57       53.71      9.51 o 
   0  10   3       38.96       32.49      9.03 o 
   1  10   3       22.57       22.00     10.43 o 
   2  10   3       29.51       35.88     11.73 o 
   0  11   3       27.70       16.23     10.18 o 
   0 -11   4       96.77       47.04     20.21 o 
  -2 -10   4       56.94       41.46     18.40 o 
  -1 -10   4      107.43       83.79     19.24 o 
   0 -10   4       10.33        3.53     16.97 o 
   1 -10   4       22.96      -10.66     18.52 o 
  -2  -9   4       92.21       98.70     17.87 o 
  -1  -9   4      100.95      101.74     16.86 o 
   0  -9   4      190.25      157.07     21.98 o 
   1  -9   4       71.75       53.59     18.25 o 
  -3  -8   4      109.14      114.93     19.33 o 
  -2  -8   4       30.65       31.35     14.49 o 
  -1  -8   4      222.50      218.78     23.66 o 
   0  -8   4       25.37       16.54     13.59 o 
   1  -8   4       60.21       63.19     16.95 o 
  -3  -7   4       18.01        5.35     13.74 o 
  -2  -7   4       88.24       93.41     17.17 o 
  -1  -7   4      478.27      498.85     36.56 o 
   0  -7   4     1446.47     1452.70     94.27 o 
   1  -7   4       92.40       75.86     14.99 o 
   2  -7   4       13.45      -10.67     14.42 o 
  -4  -6   4       16.91       11.91     13.60 o 
  -3  -6   4      169.08      171.12     20.52 o 
  -2  -6   4      147.16      167.74     16.87 o 
  -1  -6   4      596.09      601.28     41.78 o 
   0  -6   4      104.47      124.50     14.83 o 
   1  -6   4      166.49      172.17     18.29 o 
   2  -6   4       79.76       71.35     10.73 o 
   3  -6   4       46.32       56.33     18.62 o 
  -4  -5   4       53.52       46.27     13.08 o 
  -3  -5   4       22.02       27.80     11.01 o 
  -2  -5   4      531.21      564.91     39.97 o 
  -1  -5   4      457.82      490.92     34.29 o 
   0  -5   4     1245.12     1322.48     88.74 o 
   1  -5   4      555.68      510.70     22.85 o 
   2  -5   4       67.18       57.40     12.22 o 
   3  -5   4        3.20       11.80     14.91 o 
   4  -5   4       19.28       41.01     22.17 o 
  -3  -4   4      478.29      474.62     33.13 o 
  -2  -4   4      239.95      253.41     14.54 o 
  -1  -4   4      739.36      833.28     38.71 o 
   0  -4   4       19.93       27.51      6.86 o 
   1  -4   4      569.87      584.94     20.05 o 
   2  -4   4      341.25      327.14     18.30 o 
   3  -4   4      109.68      125.75     20.39 o 
   4  -4   4        9.43        2.54     18.50 o 
  -3  -3   4       70.01       70.08     11.13 o 
  -2  -3   4       88.57       99.27      7.04 o 
  -1  -3   4     1813.91     2038.33     91.15 o 
   0  -3   4     2480.19     2409.28     94.53 o 
   1  -3   4      798.68      773.68     23.66 o 
   2  -3   4        5.91        7.47      4.09 o 
   3  -3   4       15.83       13.19     13.42 o 
   4  -3   4       20.64       21.70     18.73 o 
  -4  -2   4       82.11       82.55     18.55 o 
  -3  -2   4      416.20      369.76     18.57 o 
  -2  -2   4      512.52      493.15     18.70 o 
  -1  -2   4     1340.16     1421.91     59.83 o 
   0  -2   4      417.89      399.54     10.97 o 
   1  -2   4      436.27      410.89     13.77 o 
   2  -2   4      445.55      386.98     22.96 o 
   3  -2   4      102.61       95.27     15.57 o 
   4  -2   4       12.51        1.79     13.65 o 
  -4  -1   4       43.49       37.23     10.93 o 
  -3  -1   4       32.48        2.43      8.74 o 
  -2  -1   4      255.42      270.15     19.77 o 
  -1  -1   4      634.66      556.42     23.57 o 
   0  -1   4     2544.28     2370.27     80.03 o 
   1  -1   4     1127.48     1049.78     36.30 o 
   2  -1   4       34.72       34.99      5.89 o 
   3  -1   4        7.07       21.25     16.80 o 
   4  -1   4       27.32       10.80     11.77 o 
  -4   0   4       27.42       25.86     12.28 o 
  -3   0   4      866.51      801.88     55.50 o 
  -2   0   4      924.30      948.25     44.86 o 
  -1   0   4     1252.51     1191.23     55.27 o 
   0   0   4       25.85       24.71      2.78 o 
   1   0   4     1236.50     1215.94     42.03 o 
   2   0   4     1040.44      896.70     44.57 o 
   3   0   4       94.41       93.30     13.12 o 
   4   0   4       13.02        2.74     14.33 o 
  -4   1   4       50.29       62.88     14.64 o 
  -3   1   4       37.22       30.08     10.56 o 
  -2   1   4      275.45      275.31     20.22 o 
  -1   1   4      728.14      691.48     28.78 o 
   0   1   4     2578.51     2426.16     82.74 o 
   1   1   4     1259.47     1149.34     34.05 o 
   2   1   4       28.05       32.44      7.55 o 
   3   1   4        6.87        5.42     12.90 o 
   4   1   4       29.84       25.53     15.21 o 
  -3   2   4      404.50      356.82     26.18 o 
  -2   2   4      479.14      434.59     18.85 o 
  -1   2   4     1294.24     1205.23     49.26 o 
   0   2   4      396.61      377.01     13.66 o 
   1   2   4      394.43      372.21     14.30 o 
   2   2   4      443.38      391.03     16.34 o 
   3   2   4      102.41      114.43     13.31 o 
   4   2   4       11.62        9.97     15.65 o 
  -3   3   4       62.89       54.02     10.11 o 
  -2   3   4      106.00       93.54      7.57 o 
  -1   3   4     1951.77     1928.51     75.18 o 
   0   3   4     2447.82     2562.64     73.40 o 
   1   3   4      824.46      796.40     26.16 o 
   2   3   4        9.51        6.46      2.90 o 
   3   3   4        7.41       14.02     14.57 o 
   4   3   4       16.93       28.31     16.40 o 
  -4   4   4        3.90        1.44     11.51 o 
  -3   4   4      434.54      462.26     24.92 o 
  -2   4   4      276.85      266.43     18.39 o 
  -1   4   4      778.94      808.58     27.57 o 
   0   4   4       24.45       32.46      3.93 o 
   1   4   4      567.77      557.05     19.61 o 
   2   4   4      335.58      311.77     13.78 o 
   3   4   4       93.07       84.44      9.66 o 
  -4   5   4       51.45       63.91     19.35 o 
  -3   5   4       11.07        9.34      9.37 o 
  -2   5   4      531.06      577.81     29.36 o 
  -1   5   4      448.77      488.99     20.33 o 
   0   5   4     1309.74     1347.66     51.55 o 
   1   5   4      584.14      563.51     19.04 o 
   2   5   4       61.17       58.28      5.93 o 
   3   5   4        5.85        8.78     10.12 o 
   4   5   4       20.82       33.65     15.30 o 
  -4   6   4       21.52       23.43     31.78 o 
  -3   6   4      175.19      197.81     16.56 o 
  -2   6   4      118.96      126.46     10.81 o 
  -1   6   4      571.56      594.21     24.55 o 
   0   6   4       92.44       90.46      7.20 o 
   1   6   4      124.03      129.33      8.11 o 
   2   6   4       94.34       97.88      7.49 o 
   3   6   4       47.72       54.17     10.45 o 
  -3   7   4       18.24       25.97     10.35 o 
  -2   7   4       83.74       99.53      8.72 o 
  -1   7   4      486.61      495.54     18.69 o 
   0   7   4     1411.60     1401.39     47.54 o 
   1   7   4       77.05       78.61      6.58 o 
   2   7   4       10.49        4.50      5.74 o 
   3   7   4        3.35        0.87     10.69 o 
  -3   8   4      102.07      126.03     13.37 o 
  -2   8   4       45.99       54.20      8.40 o 
  -1   8   4      253.97      261.64     12.71 o 
   0   8   4       28.77       36.19      6.82 o 
   1   8   4       73.57       91.28      7.74 o 
   2   8   4       63.85       82.15     10.11 o 
   3   8   4       32.15       26.04     12.26 o 
  -2   9   4       75.56       92.73     12.05 o 
  -1   9   4       86.15       85.08      9.10 o 
   0   9   4      173.04      151.93     11.16 o 
   1   9   4       71.45       71.70      8.30 o 
   2   9   4        6.57       14.02     10.68 o 
  -2  10   4       46.49       43.43     12.38 o 
  -1  10   4      107.46      116.11     10.51 o 
   0  10   4        9.59       19.01      8.99 o 
   1  10   4       19.90        7.53      8.79 o 
   0  11   4       98.19       90.35     12.49 o 
  -1 -10   5       11.34       10.75     16.90 o 
   0 -10   5       13.60       -9.57     17.20 o 
   1 -10   5       93.68       48.85     20.32 o 
  -2  -9   5      127.50      106.08     18.46 o 
  -1  -9   5      142.14      117.63     21.40 o 
   0  -9   5      140.68      118.12     21.26 o 
   1  -9   5        2.83       -6.22     16.94 o 
  -3  -8   5       46.26       38.26     16.95 o 
  -2  -8   5      110.70       89.97     16.14 o 
  -1  -8   5       53.04       47.37     13.83 o 
   0  -8   5       95.25       98.15     15.44 o 
   1  -8   5      361.61      323.11     29.85 o 
  -3  -7   5       31.74       17.69     13.83 o 
  -2  -7   5      193.33      187.81     20.59 o 
  -1  -7   5       15.68       16.92     11.20 o 
   0  -7   5      553.72      560.22     40.14 o 
   1  -7   5      151.04      126.15     19.71 o 
   2  -7   5        3.38       -5.97     15.03 o 
  -4  -6   5       21.83        9.80     13.96 o 
  -3  -6   5      111.17      124.56     17.38 o 
  -2  -6   5       69.92       58.71     11.89 o 
  -1  -6   5      235.52      254.19     19.71 o 
   0  -6   5      187.96      189.87     21.03 o 
   1  -6   5      994.45      945.80     67.21 o 
   2  -6   5      214.90      175.00     16.18 o 
   3  -6   5       28.55       29.01     17.65 o 
  -4  -5   5       24.94       29.21     13.19 o 
  -3  -5   5       24.02       16.66     11.07 o 
  -2  -5   5      481.62      544.45     34.71 o 
  -1  -5   5      660.29      687.94     48.61 o 
   0  -5   5      759.13      752.68     52.94 o 
   1  -5   5       17.06       27.74      7.49 o 
   2  -5   5      106.20       97.86     13.65 o 
   3  -5   5        2.67       22.40     16.22 o 
   4  -5   5       10.97        6.00     20.20 o 
  -4  -4   5       24.87       20.66     11.45 o 
  -3  -4   5      147.46      165.46     15.89 o 
  -2  -4   5      364.99      367.46     17.65 o 
  -1  -4   5       94.06       90.21     10.72 o 
   0  -4   5      329.87      325.99     22.79 o 
   1  -4   5      833.69      868.59     37.07 o 
   2  -4   5      407.32      383.62     36.52 o 
   3  -4   5       86.45       78.06     18.20 o 
   4  -4   5        9.36       12.02     20.11 o 
  -4  -3   5        7.11        3.78     13.02 o 
  -3  -3   5       28.79       34.34      9.08 o 
  -2  -3   5      583.51      549.89     21.95 o 
  -1  -3   5      363.03      326.09     15.64 o 
   0  -3   5     1506.38     1447.69     76.15 o 
   1  -3   5      307.93      299.30     11.29 o 
   2  -3   5       44.48       39.66      5.03 o 
   3  -3   5      105.46       82.48     17.66 o 
   4  -3   5       34.44       22.15     20.01 o 
  -4  -2   5       59.37       60.01     13.40 o 
  -3  -2   5      399.16      330.11     25.99 o 
  -2  -2   5      347.33      350.59     15.42 o 
  -1  -2   5       91.52      103.00     11.13 o 
   0  -2   5      605.41      641.11     23.95 o 
   1  -2   5     1560.07     1442.49     47.68 o 
   2  -2   5      407.64      369.92     25.25 o 
   3  -2   5       18.52      -13.37     14.34 o 
   4  -2   5        3.00        1.98     14.20 o 
  -4  -1   5       13.85       21.03     12.36 o 
  -3  -1   5       12.05        1.95      6.20 o 
  -2  -1   5     1165.40     1111.78     73.21 o 
  -1  -1   5     1315.78     1282.25     88.28 o 
   0  -1   5     2100.15     1900.49     64.54 o 
   1  -1   5        4.20        1.92      4.45 o 
   2  -1   5      111.30       78.47     21.10 o 
   3  -1   5      153.16      136.43     23.55 o 
   4  -1   5       21.55        8.23     12.17 o 
  -4   0   5       55.52       71.52     13.96 o 
  -3   0   5      114.61       72.10     11.89 o 
  -2   0   5      824.91      816.22     54.94 o 
  -1   0   5       26.32       27.61      6.10 o 
   0   0   5       72.67       57.21      4.72 o 
   1   0   5      839.58      816.98     28.74 o 
   2   0   5      497.82      443.71     24.08 o 
   3   0   5      134.81      123.05     16.21 o 
   4   0   5        1.97        1.92     14.79 o 
  -3   1   5       10.09      -18.30      9.41 o 
  -2   1   5     1077.70     1102.23     73.48 o 
  -1   1   5     1384.59     1408.67     88.55 o 
   0   1   5     2075.31     1948.78     72.91 o 
   1   1   5       16.17       10.16      2.77 o 
   2   1   5       95.62       79.61      7.80 o 
   3   1   5      151.89      148.13     16.88 o 
   4   1   5       24.64       28.91     15.88 o 
  -3   2   5      397.18      374.59     26.73 o 
  -2   2   5      336.93      291.83     24.69 o 
   0   2   5      757.75      814.27     28.47 o 
   1   2   5     1563.06     1452.46     44.53 o 
   2   2   5      414.89      385.35     14.37 o 
   3   2   5       19.48       14.85     11.75 o 
   4   2   5        2.62       11.23     16.55 o 
  -4   3   5       12.94       14.76     10.79 o 
  -3   3   5       25.78       10.47      9.65 o 
  -2   3   5      574.14      534.59     22.18 o 
  -1   3   5      340.27      282.01     12.72 o 
   0   3   5     1507.78     1486.44     44.36 o 
   1   3   5      319.06      286.82     10.87 o 
   2   3   5       44.10       38.69      3.63 o 
   3   3   5      102.14      117.13     16.51 o 
   4   3   5       26.94       23.84     17.38 o 
  -4   4   5       36.00       34.83     12.69 o 
  -3   4   5      119.29      127.43     13.53 o 
  -2   4   5      319.21      293.70     18.62 o 
  -1   4   5       78.56       67.84      8.09 o 
   0   4   5      319.32      300.44     13.41 o 
   1   4   5      871.43      879.12     33.98 o 
   2   4   5      450.38      403.30     16.50 o 
   3   4   5       87.48       80.53     10.07 o 
   4   4   5        7.99      -33.75     27.37 o 
  -4   5   5       27.29       15.48     13.76 o 
  -3   5   5       37.46       29.52     13.26 o 
  -2   5   5      429.55      453.99     25.68 o 
  -1   5   5      681.19      727.54     28.68 o 
   0   5   5      772.16      794.49     30.94 o 
   1   5   5        8.92       12.27      4.21 o 
   2   5   5       92.42       93.38      7.75 o 
   3   5   5        1.77        6.84      8.99 o 
  -4   6   5       22.86       39.35     25.55 o 
  -3   6   5      108.49      116.67     15.31 o 
  -2   6   5       97.88       86.05     10.42 o 
  -1   6   5      201.90      195.73     11.98 o 
   0   6   5      237.73      254.48     12.59 o 
   1   6   5      987.66     1001.47     33.76 o 
   2   6   5      188.69      178.55      9.70 o 
   3   6   5       27.09       23.76     10.45 o 
  -3   7   5       37.55       43.10     10.75 o 
  -2   7   5      186.80      209.96     16.36 o 
  -1   7   5       13.51        8.29      6.38 o 
   0   7   5      558.82      542.69     20.12 o 
   1   7   5      150.62      147.51      9.40 o 
   2   7   5        2.65        3.42      5.89 o 
   3   7   5       20.70       21.47     11.55 o 
  -3   8   5       45.86       46.42     12.04 o 
  -2   8   5       99.75      111.91     10.12 o 
  -1   8   5       38.84       39.60      7.71 o 
   0   8   5       70.67       71.62      7.65 o 
   1   8   5      349.34      316.73     14.22 o 
   2   8   5       75.92       85.35     10.55 o 
   3   8   5       14.17       27.70     12.61 o 
  -2   9   5      124.39      124.04     13.28 o 
  -1   9   5      151.41      149.43     11.80 o 
   0   9   5      136.30      128.20     10.84 o 
   1   9   5        0.95        3.82      7.59 o 
   2   9   5        7.17       26.35     10.92 o 
  -1  10   5        7.64        6.22      9.55 o 
   0  10   5       14.72       17.67      9.10 o 
   1  10   5       89.91      101.66      9.97 o 
  -1 -10   6       10.69       -4.49     16.72 o 
   0 -10   6       42.31       19.35     17.85 o 
   1 -10   6       23.07       -5.27     18.41 o 
  -2  -9   6       32.15       23.76     15.69 o 
  -1  -9   6      113.29       93.29     17.53 o 
   0  -9   6        9.90        5.21     15.35 o 
   1  -9   6       14.88      -14.95     16.60 o 
  -3  -8   6       37.64       18.72     15.45 o 
  -2  -8   6       84.03       56.32     15.04 o 
  -1  -8   6       73.36       79.45     14.86 o 
   0  -8   6       28.41       19.35     14.13 o 
   1  -8   6      187.61      162.75     23.56 o 
  -3  -7   6       36.61       11.64     13.88 o 
  -2  -7   6      117.29      118.00     17.08 o 
  -1  -7   6      316.68      301.40     26.41 o 
   0  -7   6       95.67       94.74     16.95 o 
   1  -7   6        5.11       21.41     14.25 o 
   2  -7   6       57.35       36.98     16.98 o 
   3  -7   6       31.00       34.59     20.50 o 
  -3  -6   6       84.05       76.24     14.49 o 
  -2  -6   6      210.73      199.47     20.14 o 
  -1  -6   6      116.18      131.65     14.96 o 
   0  -6   6      217.39      233.22     19.19 o 
   1  -6   6      372.31      340.58     31.24 o 
   2  -6   6      121.84      109.97     14.12 o 
   3  -6   6        6.72       15.99     18.47 o 
  -4  -5   6       10.02       13.12     13.05 o 
  -3  -5   6       60.94       69.17     12.72 o 
  -2  -5   6       97.30      106.37     13.74 o 
  -1  -5   6      557.02      544.20     35.38 o 
   0  -5   6       77.25       83.72      8.73 o 
   1  -5   6       17.87       25.37      8.02 o 
   2  -5   6      380.54      340.36     22.45 o 
   3  -5   6      106.39       91.56     20.81 o 
  -4  -4   6       50.81       56.18     13.34 o 
  -3  -4   6      131.11      132.52     16.14 o 
  -2  -4   6       53.60       56.66      9.26 o 
  -1  -4   6      200.49      200.64     16.18 o 
   0  -4   6      247.41      273.63     21.59 o 
   1  -4   6      533.65      548.48     21.97 o 
   2  -4   6      166.19      161.86     13.37 o 
   3  -4   6       60.30       50.47     18.20 o 
   4  -4   6        7.87        4.72     21.21 o 
  -4  -3   6        6.93       27.04     12.07 o 
  -3  -3   6       32.65       33.57      9.99 o 
  -2  -3   6      490.34      470.40     18.75 o 
  -1  -3   6      989.82      944.93     62.14 o 
   0  -3   6       35.82       46.48      5.64 o 
   1  -3   6       79.07       91.53      7.78 o 
   2  -3   6      108.58      106.28      8.49 o 
   4  -3   6       33.43       25.08     21.00 o 
  -3  -2   6      160.20      148.44     11.04 o 
  -2  -2   6      193.02      206.57     13.17 o 
  -1  -2   6      288.90      299.02     14.99 o 
   0  -2   6      783.57      722.35     34.05 o 
   1  -2   6      750.37      686.32     31.70 o 
   2  -2   6      190.31      188.84     12.92 o 
   3  -2   6        4.25       -7.03     15.14 o 
   4  -2   6       30.04       22.71     15.07 o 
  -3  -1   6       75.03       68.76      8.22 o 
  -2  -1   6      409.06      369.81     27.57 o 
  -1  -1   6     1762.91     1638.70    103.55 o 
   0  -1   6      257.42      241.46     25.06 o 
   1  -1   6       93.85       96.59      7.98 o 
   2  -1   6      234.45      217.89     11.74 o 
   3  -1   6      109.21      125.15     23.94 o 
   4  -1   6       24.70        3.35     12.74 o 
  -3   0   6      173.04      135.00     17.77 o 
  -2   0   6       22.86       10.15      8.46 o 
  -1   0   6      562.79      548.34     37.67 o 
   0   0   6      210.43      198.18     12.74 o 
   1   0   6     1135.94     1039.29     47.08 o 
   2   0   6       21.36        4.86      4.76 o 
   3   0   6        0.09        2.52     12.32 o 
   4   0   6        5.14        4.98     15.63 o 
  -3   1   6       78.61       42.73     11.96 o 
  -2   1   6      429.64      393.66     28.20 o 
  -1   1   6     1617.68     1513.70    103.64 o 
   0   1   6      249.69      253.93     13.22 o 
   1   1   6       95.53       88.87      5.54 o 
   2   1   6      245.62      219.27     10.09 o 
   3   1   6       95.75      101.56     14.39 o 
   4   1   6       23.86       37.07     17.24 o 
  -4   2   6       37.77       38.46     10.97 o 
  -3   2   6      168.59      157.36     17.88 o 
  -2   2   6      193.13      148.71     18.03 o 
  -1   2   6      250.62      240.21     21.47 o 
   0   2   6      786.91      709.49     58.83 o 
   1   2   6      804.58      795.30     26.10 o 
   2   2   6      205.93      178.09     11.08 o 
   3   2   6        5.62        0.56     12.26 o 
   4   2   6       30.32       27.91     17.60 o 
  -4   3   6        9.67       11.79     11.49 o 
  -3   3   6       29.76        9.84     10.53 o 
  -2   3   6      467.72      412.34     23.14 o 
  -1   3   6      985.20      929.86     36.27 o 
   0   3   6        9.31        5.45      8.28 o 
   1   3   6       82.01       88.76      9.28 o 
   2   3   6      117.06      105.97      8.00 o 
   3   3   6       78.07       99.70     14.74 o 
   4   3   6       36.13       37.66     27.57 o 
  -4   4   6       51.27       55.74     14.74 o 
  -3   4   6      152.81      134.93     18.19 o 
  -2   4   6       55.77       41.97      8.82 o 
  -1   4   6      198.21      180.54      9.75 o 
   0   4   6      252.85      265.53     11.02 o 
   1   4   6      507.83      492.13     21.14 o 
   2   4   6      153.30      142.96      9.00 o 
   3   4   6       66.75       56.87     10.21 o 
   4   4   6        5.67      -36.75     28.51 o 
  -4   5   6        9.29        6.16     13.88 o 
  -3   5   6       74.73       72.36     13.93 o 
  -2   5   6       96.48       87.26     10.76 o 
  -1   5   6      502.37      480.21     25.95 o 
   0   5   6       61.89       56.32      6.15 o 
   1   5   6       18.99       19.48      5.39 o 
   2   5   6      393.21      365.40     15.98 o 
   3   5   6      102.33      108.77     15.83 o 
  -3   6   6       81.85       81.62     14.87 o 
  -2   6   6      232.88      242.72     16.96 o 
  -1   6   6       90.28       98.14      8.43 o 
   0   6   6      191.14      184.60     11.95 o 
   1   6   6      436.61      408.37     15.46 o 
   2   6   6      120.29      119.92      8.26 o 
   3   6   6        5.60       15.14     10.24 o 
  -3   7   6       39.83       45.16     13.52 o 
  -2   7   6      122.10      109.24     13.50 o 
  -1   7   6      342.47      327.34     16.36 o 
   0   7   6       84.69       82.09      7.32 o 
   1   7   6        5.37       12.59      6.17 o 
   2   7   6       55.57       79.38      9.44 o 
   3   7   6       29.36       33.96     12.18 o 
  -3   8   6       42.86       51.03     12.64 o 
  -2   8   6       90.33       76.79     11.31 o 
  -1   8   6       72.34       81.66      8.62 o 
   0   8   6       42.61       45.80      7.60 o 
   1   8   6      153.60      158.72     11.06 o 
   2   8   6       70.98       85.75     10.86 o 
  -2   9   6       40.21       34.19     12.13 o 
  -1   9   6      115.92      121.64     10.99 o 
   0   9   6       14.40       10.23      8.39 o 
   1   9   6       14.51        5.45      8.14 o 
   2   9   6      107.11      119.70     17.19 o 
  -1  10   6        8.65        7.45      9.95 o 
   0  10   6       43.01       47.63      9.87 o 
   1  10   6       32.21       32.08      9.40 o 
  -2  -9   7       74.32       51.06     16.27 o 
  -1  -9   7       72.11       50.69     15.97 o 
   0  -9   7       11.00        0.61     15.31 o 
   1  -9   7        5.07      -20.44     17.82 o 
  -2  -8   7       28.22       18.46     13.43 o 
  -1  -8   7       37.64       22.88     13.09 o 
   0  -8   7      230.20      226.08     25.15 o 
   1  -8   7        4.35      -11.50     15.83 o 
  -3  -7   7       62.77       52.64     15.58 o 
  -2  -7   7      109.52       89.65     14.76 o 
  -1  -7   7      318.70      297.92     25.90 o 
   0  -7   7       12.09        4.49     12.67 o 
   1  -7   7       60.65       62.87     15.68 o 
  -3  -6   7       51.53       56.39     14.33 o 
  -2  -6   7       59.10       62.58     12.28 o 
  -1  -6   7       43.49       51.54     11.66 o 
   0  -6   7      320.58      316.01     24.09 o 
   1  -6   7       41.59       47.53     10.39 o 
   2  -6   7       24.32       16.41     11.23 o 
   3  -6   7       14.16        6.91     19.34 o 
  -4  -5   7       11.73       32.95     14.74 o 
  -3  -5   7      105.36       97.09     16.48 o 
  -2  -5   7      291.41      269.20     22.88 o 
  -1  -5   7      245.59      233.08     20.55 o 
   0  -5   7       33.99       44.08      6.95 o 
   1  -5   7       23.41       25.72      8.73 o 
   2  -5   7       30.17       37.01     10.12 o 
   3  -5   7       88.70       66.36     20.95 o 
  -4  -4   7       84.84       93.76     17.79 o 
  -3  -4   7       71.82       55.99     12.23 o 
  -2  -4   7        9.79       11.76      9.04 o 
  -1  -4   7      135.69      133.32     13.76 o 
   0  -4   7      856.83      882.67     39.55 o 
   1  -4   7       38.49       42.98      6.00 o 
   2  -4   7       64.77       63.28      9.95 o 
   3  -4   7       31.56       27.14     17.91 o 
  -4  -3   7       39.43       46.87     13.98 o 
  -3  -3   7       75.75       82.87     14.42 o 
  -2  -3   7      470.70      438.02     22.52 o 
  -1  -3   7      497.03      479.69     31.96 o 
   0  -3   7       57.26       56.01      5.71 o 
   1  -3   7      167.06      163.07     13.07 o 
   2  -3   7      156.16      175.91     19.32 o 
   3  -3   7       34.72       42.01     17.95 o 
   4  -3   7       11.76       -2.96     21.84 o 
  -4  -2   7       31.51       40.44     14.58 o 
  -3  -2   7       78.27       90.28     15.02 o 
  -2  -2   7        3.52        4.66      5.68 o 
  -1  -2   7      219.05      204.56     17.28 o 
   0  -2   7      872.27      913.78     43.02 o 
   1  -2   7      271.56      236.10     21.08 o 
   2  -2   7       97.94       91.65     10.04 o 
   3  -2   7        1.59      -16.28     16.56 o 
   4  -2   7        1.89      -13.63     22.55 o 
  -4  -1   7       25.05        4.24     14.10 o 
  -3  -1   7      119.36      105.05     16.85 o 
  -2  -1   7      600.00      606.14     42.57 o 
  -1  -1   7      593.58      573.85     39.15 o 
   0  -1   7        1.08       -6.56      5.52 o 
   1  -1   7       21.41       14.84      7.92 o 
   2  -1   7      136.09      122.71     11.37 o 
   3  -1   7       28.55       18.34     17.29 o 
   4  -1   7        3.21      -15.47     23.39 o 
  -3   0   7       54.54       27.56     12.61 o 
  -2   0   7        0.09      -14.41      9.15 o 
  -1   0   7      251.41      246.06     20.00 o 
   0   0   7     1552.70     1534.44     75.47 o 
   1   0   7      255.92      251.30     20.37 o 
   2   0   7      135.81      111.07      9.23 o 
   3   0   7       23.82       14.61     12.71 o 
   4   0   7       13.28       20.10     23.02 o 
  -4   1   7       25.67       19.47     12.83 o 
  -3   1   7      121.03      105.34     17.76 o 
  -2   1   7      607.01      617.97     42.91 o 
  -1   1   7      601.82      561.07     39.21 o 
   0   1   7        0.10       -8.37      4.18 o 
   1   1   7       31.08       27.96      5.04 o 
   2   1   7      146.00      128.48     10.09 o 
   3   1   7       35.95       44.33     13.59 o 
   4   1   7        1.80        1.82     23.91 o 
  -4   2   7       34.65       33.72     14.12 o 
  -3   2   7       81.90       80.66     14.04 o 
  -2   2   7        6.11      -14.78      9.87 o 
  -1   2   7      238.75      217.70     18.41 o 
   0   2   7      802.28      872.93     60.30 o 
   1   2   7      239.57      229.96     12.00 o 
   2   2   7       97.20       82.06      9.20 o 
   3   2   7        2.06        3.75     13.04 o 
   4   2   7        1.37       11.24     25.67 o 
  -4   3   7       35.74       44.31     14.71 o 
  -3   3   7       62.53       49.08     14.25 o 
  -2   3   7      492.74      431.78     48.52 o 
  -1   3   7      471.65      423.75     32.46 o 
   0   3   7       66.82       62.83      9.51 o 
   1   3   7      154.98      149.74     12.26 o 
   2   3   7      169.89      160.53     11.41 o 
   3   3   7       34.55       36.73     14.17 o 
   4   3   7       16.01        9.56     27.93 o 
  -4   4   7       84.10      128.24     21.51 o 
  -3   4   7       69.41       46.09     14.69 o 
  -2   4   7       14.28        6.56      8.28 o 
  -1   4   7      138.37      112.90     10.98 o 
   0   4   7      840.22      842.73     34.94 o 
   1   4   7       52.40       49.78      8.06 o 
   2   4   7       52.51       55.53      9.51 o 
   3   4   7       35.55       37.51     10.08 o 
  -4   5   7       12.56       15.44     15.35 o 
  -3   5   7      107.23       87.82     17.63 o 
  -2   5   7      302.17      287.91     18.31 o 
  -1   5   7      270.73      243.24     15.78 o 
   0   5   7       26.61       15.35      6.20 o 
   1   5   7       17.39       10.30      6.07 o 
   2   5   7       42.94       40.24      7.11 o 
   3   5   7       85.90       93.53     13.93 o 
  -3   6   7       54.28       63.09     16.59 o 
  -2   6   7       60.82       56.58     17.21 o 
  -1   6   7       67.99       76.92     12.31 o 
   0   6   7      288.16      268.07     14.54 o 
   1   6   7       28.34       24.74      6.02 o 
   2   6   7       28.09       25.08      9.67 o 
   3   6   7       14.69        8.78     28.35 o 
  -3   7   7       61.19       65.15     21.11 o 
  -2   7   7      115.86      111.29     17.23 o 
  -1   7   7      319.19      323.92     16.53 o 
   0   7   7       17.76        9.33      7.60 o 
   1   7   7       53.05       45.20      7.08 o 
   2   7   7       69.57       88.24     10.56 o 
  -2   8   7       29.34       20.15     13.29 o 
  -1   8   7       45.96       49.12      8.58 o 
   0   8   7      246.76      256.22     13.07 o 
   1   8   7       16.20       13.58      7.59 o 
   2   8   7        1.01       20.58     10.19 o 
  -2   9   7       81.51       71.74     12.85 o 
  -1   9   7       74.09       85.91     10.02 o 
   0   9   7       12.83       12.73      8.76 o 
   1   9   7        9.29       13.88      8.64 o 
   0  10   7       50.23       48.24     10.32 o 
  -1  -9   8       24.75       12.52     15.46 o 
   0  -9   8        0.20       -8.57     16.31 o 
   1  -9   8       41.96       16.69     19.25 o 
  -2  -8   8       40.89       18.69     14.46 o 
  -1  -8   8       84.41       70.80     15.78 o 
   0  -8   8      118.48       94.96     17.37 o 
   1  -8   8       90.63       56.45     18.96 o 
  -3  -7   8      112.35       92.82     17.43 o 
  -2  -7   8      119.90       94.01     17.27 o 
  -1  -7   8       40.29       31.39     12.61 o 
   0  -7   8       32.21       33.68     13.87 o 
   1  -7   8       51.59       50.27     16.44 o 
   2  -7   8       28.24       33.30     21.68 o 
  -3  -6   8       22.55       15.29     13.42 o 
  -2  -6   8       45.11       46.02     12.46 o 
  -1  -6   8      161.39      152.12     17.48 o 
   0  -6   8      234.11      241.14     23.50 o 
   1  -6   8       49.58       43.44     11.11 o 
   2  -6   8        1.08       -3.48     18.37 o 
   3  -6   8        0.85        8.72     20.56 o 
  -3  -5   8      112.84      130.83     18.48 o 
  -2  -5   8      168.86      165.55     18.02 o 
  -1  -5   8       75.02       69.54      7.95 o 
   0  -5   8       22.45       30.85     10.69 o 
   1  -5   8      197.85      193.50     16.58 o 
   2  -5   8       17.80       24.71     10.63 o 
   3  -5   8        2.99       -3.35     19.29 o 
  -4  -4   8       27.04       51.59     14.71 o 
  -3  -4   8        8.24       15.75     11.73 o 
  -2  -4   8       39.57       38.17     10.40 o 
  -1  -4   8      474.51      490.51     29.79 o 
   0  -4   8      300.92      309.94     14.70 o 
   1  -4   8      175.88      180.82     14.98 o 
   2  -4   8       20.47       15.95      9.62 o 
   3  -4   8        4.97       14.57     18.65 o 
  -4  -3   8       33.43       47.35     14.97 o 
  -3  -3   8      237.54      219.20     21.47 o 
  -2  -3   8      282.49      282.35     16.25 o 
  -1  -3   8      131.60      119.72     14.12 o 
   0  -3   8       13.77       12.77      6.89 o 
   1  -3   8      226.34      220.41     15.45 o 
   2  -3   8       64.66       90.46     22.66 o 
   3  -3   8       49.39       18.49     17.91 o 
  -4  -2   8       33.76       52.47     15.62 o 
  -3  -2   8       64.82       59.47     12.97 o 
  -1  -2   8      437.60      411.00     21.56 o 
   0  -2   8      712.38      740.48     53.10 o 
   1  -2   8      140.63      127.01     12.16 o 
   2  -2   8        1.52        4.91     12.11 o 
   3  -2   8        7.46      -10.12     17.21 o 
  -4  -1   8       22.58       19.41     15.18 o 
  -3  -1   8      190.49      170.65     20.64 o 
  -2  -1   8      218.01      214.49     20.38 o 
  -1  -1   8      241.44      233.61     27.27 o 
   0  -1   8       13.86        3.40      9.73 o 
   1  -1   8      298.67      318.36     25.94 o 
   2  -1   8       91.79       89.73     15.48 o 
   3  -1   8       42.69       38.21     18.36 o 
  -4   0   8       30.85       12.58     15.09 o 
  -3   0   8        1.07      -25.14     12.72 o 
  -2   0   8      121.59       99.32     15.85 o 
  -1   0   8      880.42      892.84     60.36 o 
   0   0   8      838.68      887.31     35.98 o 
   1   0   8      135.59      126.23     12.99 o 
   2   0   8       15.02        7.20      7.14 o 
   3   0   8        1.95       -5.09     13.31 o 
   4   0   8        4.34       26.67     24.68 o 
  -4   1   8       17.78        2.02     14.89 o 
  -3   1   8      194.71      174.96     21.30 o 
  -2   1   8      252.24      237.36     21.09 o 
  -1   1   8      242.38      210.07     19.37 o 
   0   1   8       19.63       11.17      4.93 o 
   1   1   8      294.25      329.73     18.21 o 
   2   1   8       85.82       85.53     11.85 o 
   3   1   8       45.54       50.63     14.67 o 
  -4   2   8       35.62       23.20     15.54 o 
  -3   2   8       55.42       23.62     14.00 o 
  -2   2   8       50.02       36.34     12.04 o 
  -1   2   8      442.40      416.48     30.61 o 
   0   2   8      701.78      754.89     50.83 o 
   1   2   8      138.68      143.31     10.10 o 
   2   2   8        1.37       -2.28      5.90 o 
   3   2   8        8.95       12.53     13.87 o 
  -4   3   8       40.39       31.33     15.19 o 
  -3   3   8      244.80      250.73     25.55 o 
  -2   3   8      248.67      264.34     24.81 o 
  -1   3   8      144.14      124.19     16.10 o 
   0   3   8       20.54        6.65      8.73 o 
   1   3   8      222.22      219.83     15.32 o 
   2   3   8       56.22       53.75     10.60 o 
   3   3   8       48.59       47.11     15.35 o 
  -4   4   8       34.42       36.85     16.15 o 
  -3   4   8        8.75        4.57     14.21 o 
  -2   4   8       40.71       16.88     12.93 o 
  -1   4   8      465.38      436.20     35.01 o 
   0   4   8      309.60      304.91     18.63 o 
   1   4   8      169.30      175.40     14.63 o 
   2   4   8       21.37        8.12      7.78 o 
   3   4   8        8.37       12.73     10.80 o 
  -3   5   8      114.15      106.51     19.77 o 
  -2   5   8      168.83      162.24     15.42 o 
  -1   5   8       79.30       71.37     11.76 o 
   0   5   8       30.80       14.18      8.19 o 
   1   5   8      187.77      189.90     15.52 o 
   2   5   8       21.44       21.47      7.17 o 
   3   5   8        4.03        3.40     12.83 o 
  -3   6   8       19.52        4.49     19.34 o 
  -2   6   8       42.78       36.08     11.72 o 
  -1   6   8      165.37      148.79     14.88 o 
   0   6   8      249.32      258.99     17.56 o 
   1   6   8       44.29       32.82      8.21 o 
   2   6   8        1.31       -6.08     11.53 o 
   3   6   8        0.36       16.00     14.40 o 
  -3   7   8      109.45      117.83     33.93 o 
  -2   7   8      111.47      107.56     21.14 o 
  -1   7   8       38.60       25.24     11.36 o 
   0   7   8       40.64       40.53      8.78 o 
   1   7   8       49.42       56.78      7.86 o 
   2   7   8       22.88       32.12     11.77 o 
  -2   8   8       41.51       36.09     14.21 o 
  -1   8   8       95.30       99.37     24.50 o 
   0   8   8      116.02      113.97     12.84 o 
   1   8   8       98.52       96.86     10.20 o 
   2   8   8        5.74       12.09     13.42 o 
  -1   9   8       20.55       15.24     11.62 o 
   0   9   8        0.45        3.74      9.14 o 
   1   9   8       43.35       42.87      9.46 o 
  -1  -9   9       18.19       -2.57     15.75 o 
   0  -9   9       53.91       23.53     17.66 o 
  -2  -8   9       63.63       52.20     16.01 o 
  -1  -8   9       67.71       59.90     15.91 o 
   0  -8   9       34.20       22.35     15.77 o 
   1  -8   9        1.77      -16.86     17.68 o 
  -2  -7   9       56.83       47.08     14.62 o 
  -1  -7   9       22.24       18.83     13.12 o 
   0  -7   9       32.80       19.75     14.09 o 
   1  -7   9       45.71       33.72     16.78 o 
   2  -7   9       40.29       40.71     22.99 o 
  -3  -6   9       18.19       19.44     14.56 o 
  -2  -6   9      198.42      193.70     20.61 o 
  -1  -6   9      164.32      168.57     18.78 o 
   0  -6   9       77.69       63.25     14.19 o 
   1  -6   9       23.08       26.22     11.78 o 
   2  -6   9        9.66       12.46     20.00 o 
  -3  -5   9      132.65      125.18     18.92 o 
  -2  -5   9       40.50       42.74     12.25 o 
  -1  -5   9        0.66        1.01     10.74 o 
   0  -5   9       92.40      106.52     16.51 o 
   1  -5   9      105.32      117.46     13.83 o 
   2  -5   9       61.42       48.21     18.75 o 
   3  -5   9        4.06        1.74     20.39 o 
  -3  -4   9       17.41       30.03     12.91 o 
  -2  -4   9      136.55      146.52     17.27 o 
  -1  -4   9      178.51      206.26     18.78 o 
   0  -4   9      268.89      294.02     19.24 o 
   1  -4   9       46.69       43.18      9.72 o 
   2  -4   9       21.43       21.01     10.56 o 
   3  -4   9        7.69       -5.37     19.39 o 
  -4  -3   9        4.23       37.41     16.16 o 
  -3  -3   9      112.54      128.25     18.52 o 
  -2  -3   9       24.19       24.05     10.29 o 
  -1  -3   9       27.04       22.74      9.28 o 
   0  -3   9      138.32      146.23     15.66 o 
   1  -3   9      211.20      204.52     15.62 o 
   2  -3   9      100.97       84.32     17.16 o 
   3  -3   9        7.92        1.58     18.72 o 
  -4  -2   9       17.32       45.41     16.54 o 
  -3  -2   9       12.41       18.77     13.05 o 
  -2  -2   9      539.63      511.43     38.59 o 
  -1  -2   9      377.08      419.92     26.61 o 
   0  -2   9      208.17      205.89     14.35 o 
   1  -2   9       35.41       37.36      8.38 o 
   2  -2   9       13.86       21.86      9.75 o 
   3  -2   9        5.12        3.93     18.38 o 
  -4  -1   9        7.97       22.99     15.77 o 
  -3  -1   9      138.97      148.09     20.12 o 
  -2  -1   9       37.71       29.04     11.26 o 
  -1  -1   9       94.87       86.60     10.04 o 
   0  -1   9      217.16      177.34     24.49 o 
   1  -1   9      385.81      415.65     33.64 o 
   2  -1   9       91.08      118.37     17.29 o 
   3  -1   9       12.76       11.71     18.37 o 
  -4   0   9        0.44        1.57     16.04 o 
  -3   0   9        2.15       -7.77     13.63 o 
  -2   0   9      175.01      167.75     19.21 o 
  -1   0   9      130.54      124.50     16.09 o 
   0   0   9      834.22      893.39     42.92 o 
   1   0   9       69.16       59.08      9.78 o 
   2   0   9       25.71       26.14      8.46 o 
   3   0   9        8.74       11.86     18.24 o 
  -4   1   9       10.50       -1.58     16.34 o 
  -3   1   9      129.38      120.54     21.25 o 
  -2   1   9       21.14        2.12     11.24 o 
  -1   1   9       92.83       67.40     11.05 o 
   0   1   9      199.63      167.90     25.01 o 
   1   1   9      402.98      467.03     23.87 o 
   2   1   9       92.70       94.10     14.85 o 
   3   1   9       11.75       12.92     14.45 o 
  -4   2   9       17.96       18.59     17.17 o 
  -3   2   9       18.60       -8.88     14.72 o 
  -2   2   9      546.69      559.61     39.92 o 
  -1   2   9      367.10      385.02     30.89 o 
   0   2   9      202.58      209.15     20.16 o 
   1   2   9       32.90       33.59      6.67 o 
   2   2   9       16.87       17.40      7.22 o 
   3   2   9        3.31       24.00     15.26 o 
  -4   3   9        3.30        2.66     16.29 o 
  -3   3   9      137.14      132.91     23.64 o 
  -2   3   9       39.13       23.76     13.12 o 
  -1   3   9       28.44       10.39     10.54 o 
   0   3   9      133.96      121.63     16.77 o 
   1   3   9      203.84      201.06     15.98 o 
   2   3   9       92.36       92.40     13.05 o 
   3   3   9        9.14       11.26     15.56 o 
  -3   4   9       14.44        3.41     15.75 o 
  -2   4   9      140.48      135.20     21.32 o 
  -1   4   9      157.43      174.45     21.41 o 
   0   4   9      276.54      294.41     25.60 o 
   1   4   9       44.71       33.99     17.10 o 
   2   4   9       22.49       15.30     20.45 o 
   3   4   9        5.96       -2.53     25.38 o 
  -3   5   9      132.11      113.62     21.87 o 
  -2   5   9       38.52       23.67     15.79 o 
  -1   5   9        2.31      -10.35     12.71 o 
   0   5   9       78.70       89.01     10.31 o 
   1   5   9      117.95      146.18     15.06 o 
   2   5   9       56.31       58.93     14.98 o 
   3   5   9        5.55       -6.40     27.74 o 
  -3   6   9       19.64        5.30     21.27 o 
  -2   6   9      201.71      186.36     26.37 o 
  -1   6   9      147.57      148.49     15.81 o 
   0   6   9       81.75       78.32      8.92 o 
   1   6   9       19.68        9.40     10.64 o 
   2   6   9       10.07        4.23     13.13 o 
  -2   7   9       59.95       51.56     14.26 o 
  -1   7   9       24.90       23.78     12.20 o 
   0   7   9       36.09       32.11     11.75 o 
   1   7   9       51.95       45.75      9.76 o 
   2   7   9       41.81       39.05     14.71 o 
  -2   8   9       55.01       51.19     15.13 o 
  -1   8   9       64.53       74.23     15.76 o 
   0   8   9       31.82       31.92     17.17 o 
   1   8   9        1.85      -12.35      9.10 o 
  -1   9   9       18.54       11.22     12.36 o 
   0   9   9       57.71       61.63     12.14 o 
  -1  -8  10       57.76       31.35     15.58 o 
   0  -8  10       25.70       -2.09     16.19 o 
   1  -8  10        6.55       -7.17     18.82 o 
  -2  -7  10       10.10       17.18     14.41 o 
  -1  -7  10       54.21       42.37     14.64 o 
   0  -7  10       22.65       15.27     15.04 o 
   1  -7  10       27.99       27.83     17.44 o 
  -2  -6  10       79.54       72.53     15.18 o 
  -1  -6  10      113.10      107.10     18.47 o 
   0  -6  10       55.27       50.56     14.93 o 
   1  -6  10        3.63        3.19     12.05 o 
   2  -6  10       13.80        0.60     20.75 o 
  -3  -5  10       26.77       30.76     14.93 o 
  -2  -5  10       39.45       34.04     13.22 o 
  -1  -5  10      133.99      137.40     18.38 o 
   0  -5  10       82.19       84.17     11.70 o 
   1  -5  10      103.99      109.17     14.16 o 
   2  -5  10       19.83        3.43     19.20 o 
  -3  -4  10       30.34       34.45     14.18 o 
  -2  -4  10      229.82      231.61     22.33 o 
  -1  -4  10       84.33       91.21     16.00 o 
   0  -4  10        5.56       19.39      9.22 o 
   1  -4  10        5.41       13.39     10.29 o 
   2  -4  10       11.62        6.39     17.07 o 
   3  -4  10       18.91       -9.37     20.82 o 
  -3  -3  10       60.21       61.05     14.87 o 
  -2  -3  10       24.43       16.80     11.58 o 
  -1  -3  10      133.09      108.38     15.21 o 
   0  -3  10      109.64      133.59     14.23 o 
   1  -3  10      105.87      127.02     14.96 o 
   2  -3  10       38.56       24.93     16.33 o 
   3  -3  10       10.19       -6.66     19.24 o 
  -3  -2  10        1.63       11.98     13.86 o 
  -2  -2  10       58.23       61.91     13.30 o 
  -1  -2  10      173.79      177.56     14.46 o 
   0  -2  10       73.75       94.52     17.84 o 
   1  -2  10       30.07       25.75      9.05 o 
   2  -2  10      110.08      149.71     21.01 o 
   3  -2  10       20.09        9.24     19.04 o 
  -4  -1  10       38.27       58.17     17.82 o 
  -3  -1  10       27.40       35.45     15.19 o 
  -2  -1  10      116.28       93.46     16.93 o 
  -1  -1  10      254.63      286.39     22.33 o 
   0  -1  10      127.51      142.51     16.80 o 
   1  -1  10      327.82      364.53     28.65 o 
   2  -1  10       72.44      104.26     17.10 o 
   3  -1  10        0.43        3.11     13.50 o 
  -4   0  10        0.46       11.61     17.15 o 
  -3   0  10       11.01       11.54     14.36 o 
  -2   0  10      254.01      265.12     24.65 o 
   0   0  10       67.51       55.83      7.62 o 
   1   0  10        0.41       -4.56      7.21 o 
   2   0  10       29.49       41.26      9.50 o 
   3   0  10       25.65       27.17     19.72 o 
  -4   1  10       38.99       27.21     18.49 o 
  -3   1  10       32.83       20.29     15.41 o 
  -2   1  10      116.22       96.64     17.67 o 
  -1   1  10      272.72      260.76     23.64 o 
   0   1  10      108.36      111.80     10.76 o 
   1   1  10      291.19      342.80     20.12 o 
   2   1  10       74.10       71.85     12.06 o 
   3   1  10        0.57       16.09     15.08 o 
  -3   2  10        3.31      -14.07     15.75 o 
  -2   2  10       72.23       70.64     14.99 o 
  -1   2  10      194.75      208.34     20.61 o 
   0   2  10       82.34       72.33     12.83 o 
   1   2  10       26.96       21.27      8.41 o 
   2   2  10      112.27      137.59     18.12 o 
   3   2  10       20.10       22.49     15.71 o 
  -3   3  10       46.42       28.93     17.56 o 
  -2   3  10       28.87        8.29     14.10 o 
  -1   3  10      117.83       86.31     13.96 o 
   0   3  10      113.25      122.01     17.82 o 
   1   3  10      116.20      145.16     15.48 o 
   2   3  10       34.57       40.23     14.20 o 
   3   3  10        9.49       13.81     18.66 o 
  -3   4  10       37.61       12.74     17.50 o 
  -2   4  10      236.74      254.56     26.84 o 
  -1   4  10       98.01       95.13     15.63 o 
   1   4  10        4.00       -7.81     12.24 o 
   2   4  10       10.89       12.51     20.95 o 
   3   4  10       16.35       28.19     26.02 o 
  -3   5  10       21.09        4.57     19.39 o 
  -2   5  10       46.04       20.67     17.33 o 
  -1   5  10      141.04      139.93     21.88 o 
   1   5  10       95.56       98.21     19.58 o 
   2   5  10       17.70       19.72     22.76 o 
  -2   6  10       80.61       72.73     19.96 o 
  -1   6  10      127.30      132.18     22.94 o 
   0   6  10       59.63       50.97     15.85 o 
   1   6  10        2.46       -8.36     11.54 o 
   2   6  10       16.94        6.65     14.87 o 
  -2   7  10        9.28        5.31     21.60 o 
  -1   7  10       48.15       35.02     18.99 o 
   0   7  10       21.13       24.90     16.96 o 
   1   7  10       29.81       19.44     12.38 o 
  -1   8  10       51.44       59.19     17.69 o 
   0   8  10       24.88       14.79     16.17 o 
   1   8  10        6.77        5.96     14.85 o 
  -1  -7  11       50.83       56.30     16.22 o 
   0  -7  11       58.49       58.07     17.36 o 
   1  -7  11       30.28       19.12     18.35 o 
  -2  -6  11       37.36       47.00     15.17 o 
  -1  -6  11       51.64       55.62     14.89 o 
   0  -6  11       14.27       23.99     15.27 o 
   1  -6  11        2.36        1.24     12.75 o 
  -2  -5  11       18.10       10.20     13.05 o 
  -1  -5  11       44.79       50.68     13.71 o 
   0  -5  11      107.16      109.83     14.26 o 
   1  -5  11       16.53        9.05     12.18 o 
   2  -5  11        5.96      -11.11     20.04 o 
  -3  -4  11       41.29       48.96     15.82 o 
  -2  -4  11       56.17       54.11     13.64 o 
  -1  -4  11      153.91      130.05     17.89 o 
   0  -4  11        8.30        3.83     10.21 o 
   1  -4  11       42.30       60.44     14.25 o 
   2  -4  11       19.59        8.23     18.23 o 
  -3  -3  11       16.68       25.19     15.18 o 
  -2  -3  11       28.68       17.30     12.83 o 
  -1  -3  11       53.51       65.67     13.21 o 
   0  -3  11      138.46      165.64     16.25 o 
   1  -3  11       17.85       22.07     10.71 o 
   2  -3  11       27.65       17.53     17.19 o 
  -2  -2  11       72.81       77.99     14.39 o 
  -1  -2  11      103.38      109.36     11.91 o 
   0  -2  11       15.06       24.61      9.03 o 
   1  -2  11        1.14       11.20      9.42 o 
   2  -2  11       36.13       40.84     16.73 o 
   3  -2  11       42.62       50.56     20.93 o 
  -3  -1  11       14.54       19.54     15.30 o 
  -2  -1  11        1.00        2.17     12.63 o 
  -1  -1  11       21.77       15.09      8.46 o 
   0  -1  11      160.18      212.32     35.44 o 
   1  -1  11        2.10       16.43     12.15 o 
   2  -1  11       10.35       13.39     15.30 o 
   3  -1  11        3.03       20.31     13.97 o 
  -3   0  11       77.01       91.18     17.65 o 
  -2   0  11       45.35       47.20     13.63 o 
  -1   0  11      417.21      443.48     33.86 o 
   0   0  11        8.66       -3.46      6.37 o 
   1   0  11      105.45      137.17     12.99 o 
   2   0  11       61.79       87.03     16.51 o 
   3   0  11        9.19        8.41     20.44 o 
  -3   1  11       13.73        6.06     16.02 o 
  -2   1  11        0.38       -1.80     12.99 o 
  -1   1  11       21.40       35.88     11.65 o 
   0   1  11      201.57      250.71     21.89 o 
   1   1  11        6.96       15.12      8.37 o 
   2   1  11        7.65       18.14     15.39 o 
   3   1  11        3.47       10.75     20.77 o 
  -3   2  11       89.85       69.19     19.58 o 
  -2   2  11       65.63       67.85     16.21 o 
  -1   2  11      100.55       97.66     17.78 o 
   0   2  11       13.23        2.14     11.82 o 
   1   2  11        0.42       -8.06      8.77 o 
   2   2  11       27.81       38.70     16.36 o 
   3   2  11       42.24       68.26     17.41 o 
  -3   3  11       15.73       11.69     18.58 o 
  -2   3  11       33.80       14.38     15.21 o 
  -1   3  11       61.95       64.24     14.02 o 
   0   3  11      136.52      167.44     20.30 o 
   1   3  11       18.22       23.75     13.62 o 
   2   3  11       32.48       55.64     22.31 o 
  -3   4  11       41.30       36.44     20.12 o 
  -2   4  11       47.37       46.99     18.29 o 
  -1   4  11      162.75      141.97     21.17 o 
   0   4  11        6.75       -8.33     13.39 o 
   1   4  11       40.20       52.49     12.37 o 
   2   4  11       18.58       35.09     23.03 o 
  -2   5  11       18.98        2.62     18.15 o 
  -1   5  11       45.77       25.71     16.00 o 
   0   5  11      130.23      154.02     22.55 o 
   1   5  11       18.90       22.43     17.99 o 
   2   5  11        5.94       12.76     23.97 o 
  -2   6  11       27.58       21.58     20.90 o 
  -1   6  11       53.48       40.70     18.57 o 
   0   6  11       11.39        4.72     16.47 o 
   1   6  11        1.15        4.07     19.72 o 
  -1   7  11       48.28       43.65     21.05 o 
   0   7  11       58.67       52.34     19.55 o 
   1   7  11       30.01       13.14     17.71 o 
  -1  -6  12       14.63        2.06     14.32 o 
   0  -6  12        7.42        7.70     15.18 o 
   1  -6  12       26.33       29.65     21.39 o 
  -2  -5  12       27.69       24.65     14.24 o 
  -1  -5  12       34.06       41.31     14.45 o 
   0  -5  12       81.70       86.19     13.35 o 
   1  -5  12        3.90       -1.37     14.40 o 
  -2  -4  12       44.62       56.78     14.98 o 
  -1  -4  12       21.34       20.25     13.30 o 
   0  -4  12        2.33      -12.27     22.18 o 
   1  -4  12       26.22       39.77     12.59 o 
   2  -4  12       11.79       -5.48     19.46 o 
  -3  -3  12        1.69       21.47     15.85 o 
  -2  -3  12       49.51       48.47     15.03 o 
  -1  -3  12       55.91       73.58     14.84 o 
   0  -3  12      103.92      136.00     14.35 o 
   1  -3  12       14.06       22.08     11.12 o 
   2  -3  12        2.01        7.64     17.82 o 
  -3  -2  12       37.72       69.39     17.17 o 
  -2  -2  12       67.06       60.99     14.93 o 
  -1  -2  12       18.84       17.27     17.38 o 
   0  -2  12        0.16        0.12      9.65 o 
   1  -2  12       69.80      117.14     22.53 o 
   2  -2  12        1.20       15.62     16.75 o 
  -3  -1  12        1.19       30.98     15.88 o 
  -2  -1  12       62.05       69.86     15.30 o 
  -1  -1  12       50.35       73.03     13.08 o 
   0  -1  12      173.75      232.61     16.63 o 
   1  -1  12       16.88       35.46      8.89 o 
   2  -1  12        6.54       19.18     16.18 o 
  -3   0  12       50.76       81.68     18.21 o 
  -2   0  12       68.96       70.27     15.16 o 
   0   0  12       16.64       14.63     11.85 o 
   1   0  12       13.42       26.23      8.85 o 
   2   0  12       12.18       25.29     16.45 o 
  -3   1  12        1.30       11.22     17.08 o 
  -2   1  12       61.52       70.21     15.63 o 
  -1   1  12       47.64       47.97     13.49 o 
   0   1  12      165.03      208.10     22.12 o 
   1   1  12       22.93       25.05      9.34 o 
   2   1  12        6.21       11.44     16.21 o 
  -3   2  12       36.06       64.96     20.26 o 
  -2   2  12       67.47       56.01     16.93 o 
  -1   2  12       17.24       15.53     13.73 o 
   0   2  12        1.08       -7.28     12.77 o 
   1   2  12       77.44      135.43     21.44 o 
   2   2  12        2.64       -8.27     17.05 o 
  -3   3  12        1.81      -11.55     19.14 o 
  -2   3  12       48.31       56.88     17.34 o 
  -1   3  12       55.05       63.14     15.18 o 
   0   3  12      106.81      127.54     20.88 o 
   1   3  12       11.86       18.66     15.07 o 
  -2   4  12       47.05       36.63     18.24 o 
  -1   4  12       18.43       10.25     15.86 o 
   0   4  12        4.97       -8.20     14.86 o 
   1   4  12       30.53       34.92     15.75 o 
   2   4  12       13.15       35.23     24.62 o 
  -2   5  12       26.87       34.61     20.17 o 
  -1   5  12       29.01       29.46     17.39 o 
   0   5  12       80.92       78.27     18.23 o 
   1   5  12        5.31       -0.84     16.46 o 
  -1   6  12       13.48        6.44     19.67 o 
   0   6  12        7.52        7.72     17.78 o 
   1   6  12       29.73       21.26     18.83 o 
  -1  -5  13       38.51       38.07     15.44 o 
   0  -5  13       10.49       -2.05     15.01 o 
   1  -5  13        5.23        3.37     31.05 o 
  -2  -4  13        4.54       12.81     15.39 o 
  -1  -4  13        5.82       11.57     14.61 o 
   0  -4  13       14.01       15.29     13.91 o 
   1  -4  13       26.31       51.31     13.74 o 
  -2  -3  13       14.66       33.69     15.57 o 
  -1  -3  13       73.02      106.22     19.46 o 
   0  -3  13       21.41       34.66     12.37 o 
   1  -3  13       10.70       19.89     18.99 o 
  -2  -2  13       14.37       49.99     15.35 o 
  -1  -2  13       10.22       20.18     13.47 o 
   0  -2  13       22.56       42.15     10.82 o 
   1  -2  13       44.16       98.37     24.98 o 
   2  -2  13       21.61       39.09     12.52 o 
  -2  -1  13       38.25       72.02     15.97 o 
  -1  -1  13       82.26      122.66     19.26 o 
   0  -1  13       14.42       49.77     16.31 o 
   1  -1  13       14.78       40.09      8.00 o 
   2  -1  13        1.23       25.29     12.20 o 
  -2   0  13       18.41       41.55     14.97 o 
  -1   0  13        5.57       14.87     13.03 o 
   0   0  13       18.86       27.04     13.30 o 
   1   0  13       33.73       56.01     13.02 o 
   2   0  13        7.13       18.91     17.22 o 
  -2   1  13       36.55       69.33     16.44 o 
  -1   1  13       83.24      111.42     18.55 o 
   0   1  13       12.50       22.21     13.54 o 
   1   1  13       14.88       46.44     15.29 o 
   2   1  13        1.06       -5.71     17.44 o 
  -2   2  13       13.31       43.70     17.38 o 
  -1   2  13        9.82       15.07     14.76 o 
   0   2  13       23.70       41.29     14.40 o 
   1   2  13       41.29       67.65     16.53 o 
   2   2  13       23.05        6.21     18.70 o 
  -2   3  13       14.12       22.95     17.11 o 
  -1   3  13       78.54      124.51     21.18 o 
   0   3  13       19.13       34.47     15.52 o 
   1   3  13       11.49       26.38     16.52 o 
  -2   4  13        3.62        2.81     18.60 o 
  -1   4  13        4.22        3.44     16.90 o 
   0   4  13       14.40       22.95     16.59 o 
   1   4  13       26.30       45.20     17.76 o 
  -1   5  13       38.15       26.90     17.35 o 
   0   5  13        8.43       23.24     18.25 o 
   1   5  13        5.55       21.02     18.95 o 
  -1  -4  14       10.31       38.03     16.60 o 
   0  -4  14       28.11       51.44     26.46 o 
  -1  -3  14        9.57       19.36     15.22 o 
   0  -3  14        0.25       -6.26     24.55 o 
   1  -3  14        1.06       18.12     36.67 o 
  -2  -2  14        0.28       18.64     15.36 o 
  -1  -2  14        4.68       24.81     14.50 o 
   0  -2  14       32.57       57.95     12.47 o 
   1  -2  14        9.46       60.85     20.70 o 
  -2  -1  14       39.32       82.63     16.94 o 
  -1  -1  14       32.83       70.47     15.66 o 
   0  -1  14        6.58       36.52     10.79 o 
   1  -1  14        5.13       57.50     14.09 o 
  -2   0  14        0.11       18.46     14.82 o 
  -1   0  14        8.33       18.03     13.67 o 
   0   0  14       29.62       62.14     15.19 o 
   1   0  14        4.34       59.39     16.24 o 
  -2   1  14       36.61       66.51     17.39 o 
  -1   1  14       30.88       66.90     15.64 o 
   0   1  14        5.69       28.25     14.92 o 
   1   1  14        5.38       36.36     15.95 o 
  -2   2  14        0.47       21.12     16.96 o 
  -1   2  14        3.59       16.57     15.20 o 
   0   2  14       37.44       62.30     15.81 o 
   1   2  14       10.09       52.09     17.38 o 
  -1   3  14        6.25       25.45     16.60 o 
   0   3  14        0.29       20.48     16.17 o 
   1   3  14        1.35       28.06     17.87 o 
  -1   4  14       10.80       19.79     17.66 o 
   0   4  14       26.62       45.49     18.34 o 
  -1  -1  15        5.44       53.14     15.71 o 
   0  -1  15        0.25       50.50     15.27 o 
  -1   0  15       34.15       65.50     16.22 o 
   0   0  15       18.40       60.52     15.91 o 
  -1   1  15        5.00       42.07     16.34 o 
   0   1  15        0.33       45.40     16.44 o 
                                                 
